# Supplementary material for: Bacterial pathogens and antimicrobial susceptibility profiles in acute appendicitis in children: a retrospective study at a tertiary hospital in Ningbo, China
Source: Front Pediatr. 2026 Jul 17;14:1871617. doi: 10.3389/fped.2026.1871617 (PMC13424214; doi:10.3389/fped.2026.1871617)
Supplement: Supplementary file 1 [file Table1.xlsx]

## Sheet: Raw Data - Case Info & Culture 
Case ID	Test date	Sex	Age	Patient type	Specimen type	Culture result	Surgical procedure	Pathology diagnosis
A001	2024-12-27	Male	11 years	Inpatient	Pus	Escherichia coli	Laparoscopic appendectomy	Acute suppurative appendicitis
A002	2024-12-27	Female	12 years	Inpatient	Ascitic fluid	Escherichia coli	Laparoscopic appendectomy	Acute suppurative appendicitis
A003	2024-12-25	Male	8 years	Inpatient	Pus	Escherichia coli	Laparoscopic appendectomy	Acute suppurative appendicitis
A004	2024-12-25	Male	11 years	Inpatient	Pus	Escherichia coli	Laparoscopic appendectomy	Acute suppurative appendicitis
A005	2024-12-24	Male	11 years	Inpatient	Ascitic fluid	Escherichia coli	Laparoscopic appendectomy	Acute suppurative appendicitis
A006	2024-12-23	Female	7 years	Inpatient	Pus	Escherichia coli	Laparoscopic appendectomy	Acute appendicitis
A007	2024-12-23	Male	10 years	Inpatient	Peritoneal drainage fluid	Escherichia coli	Laparoscopic appendectomy	Acute suppurative appendicitis
A008	2024-12-20	Male	10 years	Inpatient	Peritoneal drainage fluid	Enterococcus avium (Group D)	Laparoscopic appendectomy	Acute suppurative appendicitis
A009	2024-12-20	Female	15 years	Inpatient	Pus	Morganella morganii	Laparoscopic appendectomy	Acute appendicitis
A010	2024-12-19	Male	4 years 8 months	Inpatient	Pus	Streptococcus gordonii	Laparoscopic appendectomy	Acute suppurative appendicitis
A011	2024-12-19	Male	11 years	Inpatient	Pus	Escherichia coli	Laparoscopic appendectomy	Acute suppurative appendicitis
A012	2024-12-17	Male	9 years	Inpatient	Pus	Escherichia coli	Laparoscopic appendectomy	Acute suppurative appendicitis
A013	2024-12-15	Female	8 years	Inpatient	Ascitic fluid	Escherichia coli	Laparoscopic appendectomy	Acute simple appendicitis
A014	2024-12-14	Female	10 years	Inpatient	Pus	Streptococcus pneumoniae	Laparoscopic appendectomy	Acute suppurative appendicitis
A015	2024-12-08	Female	11 years	Inpatient	Pus	Escherichia coli	Laparoscopic appendectomy	Acute suppurative appendicitis
A016	2024-12-08	Male	7 years	Inpatient	Pus	Escherichia coli	Laparoscopic appendectomy	Acute suppurative appendicitis
A017	2024-12-07	Female	10 years	Inpatient	Pus	Pseudomonas aeruginosa	Laparoscopic appendectomy	Acute suppurative appendicitis
A018	2024-11-29	Female	5 years 1 month	Inpatient	Peritoneal drainage fluid	Escherichia coli	Laparoscopic appendectomy	Acute suppurative appendicitis
A019	2024-11-26	Male	5 years	Inpatient	Pus	Escherichia coli	Laparoscopic appendectomy	Acute suppurative appendicitis
A020	2024-11-24	Male	7 years	Inpatient	Ascitic fluid	Escherichia coli	Laparoscopic appendectomy	Acute suppurative appendicitis
A021	2024-11-24	Male	12 years	Inpatient	Ascitic fluid	Escherichia coli	Laparoscopic appendectomy	Acute suppurative appendicitis
A022	2024-11-16	Male	5 years 4 months	Inpatient	Peritoneal drainage fluid	Escherichia coli	Laparoscopic appendectomy	Acute suppurative appendicitis
A023	2024-11-16	Male	11 years	Inpatient	Ascitic fluid	Escherichia coli	Laparoscopic appendectomy	Acute simple appendicitis
A024	2024-11-15	Male	11 years	Inpatient	Pus	Escherichia coli	Laparoscopic appendectomy	Acute suppurative appendicitis
A025	2024-11-15	Male	7 years	Inpatient	Pus	Pseudomonas aeruginosa	Laparoscopic appendectomy	Acute simple appendicitis
A026	2024-11-15	Female	8 years	Inpatient	Pus	Klebsiella pneumoniae	Laparoscopic appendectomy	Acute simple appendicitis
A027	2024-11-12	Male	5 years 4 months	Inpatient	Ascitic fluid	Escherichia coli	Laparoscopic appendectomy	Acute suppurative appendicitis
A028	2024-11-10	Male	9 years	Inpatient	Pus	Escherichia coli	Laparoscopic appendectomy	Acute simple appendicitis
A029	2024-11-09	Female	14 years	Inpatient	Pus	Escherichia coli	Laparoscopic appendectomy	Acute simple appendicitis
A030	2024-11-06	Male	7 years	Inpatient	Pus	Escherichia coli	Laparoscopic appendectomy	Acute suppurative appendicitis
A031	2024-11-04	Male	9 years	Inpatient	Pus	Escherichia coli	Laparoscopic appendectomy	Acute appendicitis
A032	2024-11-04	Female	7 years	Inpatient	Pus	Escherichia coli	Laparoscopic appendectomy	Acute appendicitis
A033	2024-11-02	Female	8 years	Inpatient	Pus	Escherichia coli	Laparoscopic appendectomy	Acute appendicitis
A034	2024-10-31	Female	7 years	Inpatient	Ascitic fluid	Escherichia coli	Laparoscopic appendectomy	Acute suppurative appendicitis
A035	2024-10-27	Male	12 years	Inpatient	Pus	Escherichia coli	Laparoscopic appendectomy	Acute suppurative appendicitis
A036	2024-10-26	Female	4 years 5 months	Inpatient	Ascitic fluid	Escherichia coli	Laparoscopic appendectomy	Acute gangrenous appendicitis
A037	2024-10-25	Female	4 years 9 months	Inpatient	Pus	Escherichia coli	Laparoscopic appendectomy	Acute gangrenous appendicitis
A038	2024-10-25	Male	11 years	Inpatient	Pus	Escherichia coli	Laparoscopic appendectomy	Acute appendicitis
A039	2024-10-24	Male	9 years	Inpatient	Peritoneal drainage fluid	Escherichia coli	Laparoscopic appendectomy	Acute suppurative appendicitis
A040	2024-10-17	Male	7 years	Inpatient	Pus	Escherichia coli	Laparoscopic appendectomy	Acute suppurative appendicitis
A041	2024-10-17	Male	15 years	Inpatient	Peritoneal drainage fluid	Escherichia coli	Laparoscopic appendectomy	Acute appendicitis
A042	2024-10-14	Male	11 years	Inpatient	Pus	Escherichia coli	Laparoscopic appendectomy	Acute suppurative appendicitis
A043	2024-10-13	Male	9 years	Inpatient	Ascitic fluid	Proteus vulgaris	Laparoscopic appendectomy	Acute suppurative appendicitis
A044	2024-10-12	Male	7 years	Inpatient	Peritoneal drainage fluid	Salmonella enterica serovar Typhimurium	Laparoscopic appendectomy	Acute suppurative appendicitis
A045	2024-10-10	Male	9 years	Inpatient	Peritoneal drainage fluid	Enterococcus faecalis	Laparoscopic appendectomy	Acute gangrenous appendicitis
A046	2024-10-07	Female	8 years	Inpatient	Ascitic fluid	Escherichia coli	Laparoscopic appendectomy	Acute suppurative appendicitis
A047	2024-10-06	Female	5 years 11 months	Inpatient	Peritoneal drainage fluid	Escherichia coli	Laparoscopic appendectomy	Acute suppurative appendicitis
A048	2024-09-28	Male	7 years	Inpatient	Pus	Escherichia coli	Laparoscopic appendectomy	Acute suppurative appendicitis
A049	2024-09-19	Male	8 years	Inpatient	Ascitic fluid	Pseudomonas aeruginosa	Laparoscopic appendectomy	Acute suppurative appendicitis
A050	2024-09-17	Male	9 years	Inpatient	Pus	Staphylococcus aureus	Laparoscopic appendectomy	Acute suppurative appendicitis
A051	2024-09-17	Male	8 years	Inpatient	Pus	Escherichia coli	Laparoscopic appendectomy	Acute simple appendicitis
A052	2024-09-14	Male	10 years	Inpatient	Pus	Escherichia coli	Laparoscopic appendectomy	Acute simple appendicitis
A053	2024-09-11	Female	5 years 11 months	Inpatient	Pus	Proteus mirabilis	Laparoscopic appendectomy	Acute suppurative appendicitis
A054	2024-09-11	Male	8 years	Inpatient	Pus	Klebsiella pneumoniae	Laparoscopic appendectomy	Acute suppurative appendicitis
A055	2024-09-07	Male	11 years	Inpatient	Ascitic fluid	Escherichia coli	Laparoscopic appendectomy	Acute suppurative appendicitis
A056	2024-09-03	Female	12 years	Inpatient	Pus	Streptococcus Constellatus	Laparoscopic appendectomy	Acute suppurative appendicitis
A057	2024-09-03	Male	7 years	Inpatient	Pus	Pseudomonas aeruginosa	Laparoscopic appendectomy	Acute suppurative appendicitis
A058	2024-09-01	Male	7 years	Inpatient	Ascitic fluid	Escherichia coli	Laparoscopic appendectomy	Acute suppurative appendicitis
A059	2024-09-01	Male	11 years	Inpatient	Ascitic fluid	Escherichia coli	Laparoscopic appendectomy	Acute suppurative appendicitis
A060	2024-09-01	Female	7 years	Inpatient	Ascitic fluid	Escherichia coli	Laparoscopic appendectomy	Acute suppurative appendicitis
A061	2024-08-31	Male	9 years	Inpatient	Pus	Escherichia coli	Laparoscopic appendectomy	Acute suppurative appendicitis
A062	2024-08-30	Female	6 years	Inpatient	Pus	Escherichia coli	Laparoscopic appendectomy	Acute suppurative appendicitis
A063	2024-08-22	Female	10 years	Inpatient	Pus	Escherichia coli	Laparoscopic appendectomy	Acute suppurative appendicitis
A064	2024-08-21	Male	11 years	Inpatient	Pus	Escherichia coli	Laparoscopic appendectomy	Acute suppurative appendicitis
A065	2024-08-21	Male	11 years	Inpatient	Pus	Escherichia coli	Laparoscopic appendectomy	Acute simple appendicitis
A066	2024-08-13	Male	5 years	Inpatient	Pus	Escherichia coli	Laparoscopic appendectomy	Acute suppurative appendicitis
A067	2024-08-10	Male	12 years	Inpatient	Pus	Streptococcus mitis	Laparoscopic appendectomy	Acute suppurative appendicitis
A068	2024-08-10	Male	8 years	Inpatient	Pus	Escherichia coli	Laparoscopic appendectomy	Acute suppurative appendicitis
A069	2024-08-10	Male	12 years	Inpatient	Pus	Pseudomonas aeruginosa	Laparoscopic appendectomy	Acute suppurative appendicitis
A070	2024-08-10	Male	8 years	Inpatient	Pus	Streptococcus agalactiae	Laparoscopic appendectomy	Acute suppurative appendicitis
A071	2024-08-09	Female	8 years	Inpatient	Pus	Escherichia coli	Laparoscopic appendectomy	Acute suppurative appendicitis
A072	2024-08-09	Female	7 years	Inpatient	Pus	Escherichia coli	Laparoscopic appendectomy	Acute simple appendicitis
A073	2024-08-08	Female	12 years	Inpatient	Pus	Aeromonas hydrophila	Laparoscopic appendectomy	Acute suppurative appendicitis
A074	2024-08-08	Male	10 years	Inpatient	Pus	Enterococcus faecalis	Laparoscopic appendectomy	Acute appendicitis
A075	2024-08-07	Female	6 years	Inpatient	Ascitic fluid	Escherichia coli	Laparoscopic appendectomy	Acute suppurative appendicitis
A076	2024-08-06	Male	5 years 10 months	Inpatient	Pus	Escherichia coli	Laparoscopic appendectomy	Acute suppurative appendicitis
A077	2024-08-01	Female	13 years	Inpatient	Pus	Comamonas testosteroni	Laparoscopic appendectomy	Acute suppurative appendicitis
A078	2024-07-31	Female	7 years	Inpatient	Pus	Escherichia coli	Laparoscopic appendectomy	Acute suppurative appendicitis
A079	2024-07-29	Male	11 years	Inpatient	Pus	Escherichia coli	Laparoscopic appendectomy	Acute suppurative appendicitis
A080	2024-07-28	Male	4 years 10 months	Inpatient	Pus	Escherichia coli	Laparoscopic appendectomy	Acute gangrenous appendicitis
A081	2024-07-25	Female	11 years	Inpatient	Pus	Streptococcus Constellatus	Laparoscopic appendectomy	Acute suppurative appendicitis
A082	2024-07-24	Male	12 years	Inpatient	Pus	Streptococcus Constellatus	Laparoscopic appendectomy	Acute suppurative appendicitis
A083	2024-07-24	Female	12 years	Inpatient	Pus	Escherichia coli	Laparoscopic appendectomy	Acute suppurative appendicitis
A084	2024-07-20	Male	8 years	Inpatient	Pus	Escherichia coli	Laparoscopic appendectomy	Acute suppurative appendicitis
A085	2024-07-20	Male	10 years	Inpatient	Pus	Escherichia coli	Laparoscopic appendectomy	Acute suppurative appendicitis
A086	2024-07-19	Male	6 years	Inpatient	Pus	Escherichia coli	Laparoscopic appendectomy	Acute appendicitis
A087	2024-07-19	Female	12 years	Inpatient	Pus	Escherichia coli	Laparoscopic appendectomy	Acute suppurative appendicitis
A088	2024-07-18	Male	7 years	Inpatient	Pus	Streptococcus anginosus	Laparoscopic appendectomy	Acute suppurative appendicitis
A089	2024-07-18	Female	8 years	Inpatient	Pus	Enterococcus avium (Group D)	Laparoscopic appendectomy	Acute suppurative appendicitis
A090	2024-07-17	Male	6 years	Inpatient	Pus	Escherichia coli	Laparoscopic appendectomy	Acute suppurative appendicitis
A091	2024-07-16	Male	12 years	Inpatient	Ascitic fluid	Escherichia coli	Laparoscopic appendectomy	Acute suppurative appendicitis
A092	2024-07-16	Male	6 years	Inpatient	Pus	Pseudomonas aeruginosa	Laparoscopic appendectomy	Acute gangrenous appendicitis
A093	2024-07-15	Female	9 years	Inpatient	Ascitic fluid	Escherichia coli	Laparoscopic appendectomy	Acute simple appendicitis
A094	2024-07-12	Male	9 years	Inpatient	Pus	Escherichia coli	Laparoscopic appendectomy	Acute suppurative appendicitis
A095	2024-07-09	Male	10 years	Inpatient	Pus	Escherichia coli	Laparoscopic appendectomy	Acute suppurative appendicitis
A096	2024-07-09	Male	11 years	Inpatient	Pus	Escherichia coli	Laparoscopic appendectomy	Acute gangrenous appendicitis
A097	2024-07-06	Female	7 years	Inpatient	Pus	Escherichia coli	Laparoscopic appendectomy	Acute suppurative appendicitis
A098	2024-07-04	Female	7 years	Inpatient	Pus	Escherichia coli	Laparoscopic appendectomy	Acute appendicitis
A099	2024-07-02	Male	6 years	Inpatient	Peritoneal drainage fluid	Escherichia coli	Laparoscopic appendectomy	Acute suppurative appendicitis
A100	2024-06-30	Male	12 years	Inpatient	Pus	Pseudomonas aeruginosa	Laparoscopic appendectomy	Acute suppurative appendicitis
A101	2024-06-27	Male	6 years	Inpatient	Pus	Escherichia coli	Laparoscopic appendectomy	Acute suppurative appendicitis
A102	2024-06-23	Male	6 years	Inpatient	Pus	Citrobacter freundii complex	Laparoscopic appendectomy	Acute suppurative appendicitis
A103	2024-06-22	Female	9 years	Inpatient	Pus	Escherichia coli	Laparoscopic appendectomy	Acute suppurative appendicitis
A104	2024-06-19	Male	10 years	Inpatient	Pus	Escherichia coli	Laparoscopic appendectomy	Acute appendicitis
A105	2024-06-15	Female	8 years	Inpatient	Ascitic fluid	Escherichia coli	Laparoscopic appendectomy	Acute suppurative appendicitis
A106	2024-06-13	Male	8 years	Inpatient	Pus	Escherichia coli	Laparoscopic appendectomy	Acute suppurative appendicitis
A107	2024-06-08	Male	9 years	Inpatient	Pus	Pseudomonas aeruginosa	Laparoscopic appendectomy	Acute suppurative appendicitis
A108	2024-06-07	Male	7 years	Inpatient	Pus	Escherichia coli	Laparoscopic appendectomy	Acute suppurative appendicitis
A109	2024-06-03	Male	4 years 4 months	Inpatient	Pus	Escherichia coli	Laparoscopic appendectomy	Acute simple appendicitis
A110	2024-06-03	Female	4 years 5 months	Inpatient	Pus	Escherichia coli	Laparoscopic appendectomy	Acute suppurative appendicitis
A111	2024-05-28	Male	9 years	Inpatient	Ascitic fluid	Escherichia coli	Laparoscopic appendectomy	Acute suppurative appendicitis
A112	2024-05-27	Female	11 years	Inpatient	Pus	Enterococcus avium (Group D)	Laparoscopic appendectomy	Acute simple appendicitis
A113	2024-05-26	Male	14 years	Inpatient	Pus	Escherichia coli	Laparoscopic appendectomy	Acute suppurative appendicitis
A114	2024-05-26	Male	7 years	Inpatient	Pus	Escherichia coli	Laparoscopic appendectomy	Acute gangrenous appendicitis
A115	2024-05-23	Female	4 years 10 months	Inpatient	Pus	Escherichia coli	Laparoscopic appendectomy	Acute suppurative appendicitis
A116	2024-05-23	Female	12 years	Inpatient	Peritoneal drainage fluid	Escherichia coli	Laparoscopic appendectomy	Acute appendicitis
A117	2024-05-21	Male	9 years	Inpatient	Pus	Escherichia coli	Laparoscopic appendectomy	Acute suppurative appendicitis
A118	2024-05-21	Female	10 years	Inpatient	Peritoneal drainage fluid	Escherichia coli	Laparoscopic appendectomy	Acute simple appendicitis
A119	2024-05-20	Male	10 years	Inpatient	Pus	Escherichia coli	Laparoscopic appendectomy	Acute suppurative appendicitis
A120	2024-05-12	Male	9 years	Inpatient	Pus	Escherichia coli	Laparoscopic appendectomy	Acute appendicitis
A121	2024-05-08	Male	3 years 9 months	Inpatient	Pus	Escherichia coli	Laparoscopic appendectomy	Acute suppurative appendicitis
A122	2024-05-06	Male	6 years	Inpatient	Pus	Pseudomonas aeruginosa	Laparoscopic appendectomy	Acute suppurative appendicitis
A123	2024-05-05	Male	7 years	Inpatient	Pus	Escherichia coli	Laparoscopic appendectomy	Acute suppurative appendicitis
A124	2024-05-03	Male	9 years	Inpatient	Pus	Escherichia coli	Laparoscopic appendectomy	Acute appendicitis
A125	2024-04-30	Male	12 years	Inpatient	Pus	Escherichia coli	Laparoscopic appendectomy	Acute suppurative appendicitis
A126	2024-04-29	Male	14 years	Inpatient	Pus	Escherichia coli	Laparoscopic appendectomy	Acute suppurative appendicitis
A127	2024-04-27	Male	7 years	Inpatient	Pus	Escherichia coli	Laparoscopic appendectomy	Acute suppurative appendicitis
A128	2024-04-18	Female	10 years	Inpatient	Pus	Escherichia coli	Laparoscopic appendectomy	Acute suppurative appendicitis
A129	2024-04-17	Male	10 years	Inpatient	Pus	Escherichia coli	Laparoscopic appendectomy	Acute suppurative appendicitis
A130	2024-04-17	Female	6 years	Inpatient	Peritoneal drainage fluid	Klebsiella oxytoca	Laparoscopic appendectomy	Acute suppurative appendicitis
A131	2024-04-16	Male	15 years	Inpatient	Pus	Enterobacter cloacae	Laparoscopic appendectomy	Acute suppurative appendicitis
A132	2024-04-15	Male	10 years	Inpatient	Pus	Enterococcus faecalis	Laparoscopic appendectomy	Acute suppurative appendicitis
A133	2024-04-15	Female	12 years	Inpatient	Pus	Escherichia coli	Laparoscopic appendectomy	Acute suppurative appendicitis
A134	2024-04-12	Male	11 years	Inpatient	Pus	Escherichia coli	Laparoscopic appendectomy	Acute suppurative appendicitis
A135	2024-04-11	Female	5 years 9 months	Inpatient	Pus	Pseudomonas aeruginosa	Laparoscopic appendectomy	Acute suppurative appendicitis
A136	2024-04-03	Male	9 years	Inpatient	Peritoneal drainage fluid	Escherichia coli	Laparoscopic appendectomy	Acute appendicitis
A137	2024-03-29	Male	2 years 9 months	Inpatient	Pus	Escherichia coli	Laparoscopic appendectomy	Acute suppurative appendicitis
A138	2024-03-28	Male	10 years	Inpatient	Ascitic fluid	Escherichia coli	Laparoscopic appendectomy	Acute appendicitis
A139	2024-03-27	Male	5 years 2 months	Inpatient	Pus	Escherichia coli	Laparoscopic appendectomy	Acute suppurative appendicitis
A140	2024-03-26	Male	8 years	Inpatient	Pus	Klebsiella pneumoniae	Laparoscopic appendectomy	Acute suppurative appendicitis
A141	2024-03-25	Male	6 years	Inpatient	Pus	Escherichia coli	Laparoscopic appendectomy	Acute gangrenous appendicitis
A142	2024-03-23	Male	11 years	Inpatient	Pus	Streptococcus Constellatus	Laparoscopic appendectomy	Acute suppurative appendicitis
A143	2024-03-22	Male	11 years	Inpatient	Pus	Escherichia coli	Laparoscopic appendectomy	Acute suppurative appendicitis
A144	2024-03-22	Male	10 years	Inpatient	Pus	Escherichia coli	Laparoscopic appendectomy	Acute suppurative appendicitis
A145	2024-03-18	Male	12 years	Inpatient	Pus	Escherichia coli	Laparoscopic appendectomy	Acute suppurative appendicitis
A146	2024-03-17	Male	11 years	Inpatient	Pus	Escherichia coli	Laparoscopic appendectomy	Acute suppurative appendicitis
A147	2024-03-15	Female	16 years	Inpatient	Pus	Escherichia coli	Laparoscopic appendectomy	Acute suppurative appendicitis
A148	2024-03-13	Male	7 years	Inpatient	Pus	Escherichia coli	Laparoscopic appendectomy	Acute gangrenous appendicitis
A149	2024-03-13	Male	8 years	Inpatient	Pus	Escherichia coli	Laparoscopic appendectomy	Acute suppurative appendicitis
A150	2024-03-05	Male	10 years	Inpatient	Pus	Escherichia coli	Laparoscopic appendectomy	Acute suppurative appendicitis
A151	2024-02-29	Male	8 years	Inpatient	Pus	Escherichia coli	Laparoscopic appendectomy	Acute suppurative appendicitis
A152	2024-02-27	Male	8 years	Inpatient	Ascitic fluid	Escherichia coli	Laparoscopic appendectomy	Acute suppurative appendicitis
A153	2024-02-27	Female	5 years 4 months	Inpatient	Peritoneal drainage fluid	Escherichia coli	Laparoscopic appendectomy	Acute suppurative appendicitis
A154	2024-02-24	Female	15 years	Inpatient	Peritoneal drainage fluid	Escherichia coli	Laparoscopic appendectomy	Acute suppurative appendicitis
A155	2024-02-23	Male	10 years	Inpatient	Pus	Escherichia coli	Laparoscopic appendectomy	Acute suppurative appendicitis
A156	2024-02-21	Male	9 years	Inpatient	Peritoneal drainage fluid	Escherichia coli	Laparoscopic appendectomy	Acute suppurative appendicitis
A157	2024-02-20	Male	4 years 10 months	Inpatient	Pus	Escherichia coli	Laparoscopic appendectomy	Acute suppurative appendicitis
A158	2024-02-19	Female	7 years	Inpatient	Pus	Streptococcus Constellatus	Laparoscopic appendectomy	Acute suppurative appendicitis
A159	2024-02-12	Female	7 years	Inpatient	Pus	Escherichia coli	Laparoscopic appendectomy	Acute suppurative appendicitis
A160	2024-02-06	Male	11 years	Inpatient	Pus	Escherichia coli	Laparoscopic appendectomy	Acute suppurative appendicitis
A161	2024-02-05	Male	7 years	Inpatient	Pus	Escherichia coli	Laparoscopic appendectomy	Acute appendicitis
A162	2024-02-05	Male	13 years	Inpatient	Pus	Streptococcus Constellatus	Laparoscopic appendectomy	Acute appendicitis
A163	2024-02-02	Male	7 years	Inpatient	Pus	Streptococcus Constellatus	Laparoscopic appendectomy	Acute simple appendicitis
A164	2024-01-28	Male	6 years	Inpatient	Peritoneal drainage fluid	Escherichia coli	Laparoscopic appendectomy	Acute suppurative appendicitis
A165	2024-01-23	Male	4 years 10 months	Inpatient	Pus	Escherichia coli	Laparoscopic appendectomy	Acute suppurative appendicitis
A166	2024-01-20	Male	10 years	Inpatient	Pus	Escherichia coli	Laparoscopic appendectomy	Acute simple appendicitis
A167	2024-01-19	Female	4 years 8 months	Inpatient	Peritoneal drainage fluid	Escherichia coli	Laparoscopic appendectomy	Acute suppurative appendicitis
A168	2024-01-18	Female	6 years	Inpatient	Pus	Escherichia coli	Laparoscopic appendectomy	Acute suppurative appendicitis
A169	2024-01-17	Male	13 years	Inpatient	Pus	Escherichia coli	Laparoscopic appendectomy	Acute suppurative appendicitis
A170	2024-01-14	Female	7 years	Inpatient	Pus	Pseudomonas aeruginosa	Laparoscopic appendectomy	Acute suppurative appendicitis
A171	2024-01-14	Male	9 years	Inpatient	Pus	Escherichia coli	Laparoscopic appendectomy	Acute suppurative appendicitis
A172	2024-01-10	Female	9 years	Inpatient	Peritoneal drainage fluid	Escherichia coli	Laparoscopic appendectomy	Acute suppurative appendicitis
A173	2023-12-26	Male	10 years	Inpatient	Peritoneal drainage fluid	Escherichia coli	Laparoscopic appendectomy	Acute simple appendicitis
A174	2023-12-24	Female	6 years	Inpatient	Pus	Escherichia coli	Laparoscopic appendectomy	Acute appendicitis
A175	2023-12-18	Male	6 years	Inpatient	Pus	Escherichia coli	Laparoscopic appendectomy	Acute suppurative appendicitis
A176	2023-12-16	Female	7 years	Inpatient	Pus	Escherichia coli	Laparoscopic appendectomy	Acute suppurative appendicitis
A177	2023-12-13	Male	5 years 7 months	Inpatient	Pus	Escherichia coli	Laparoscopic appendectomy	Acute suppurative appendicitis
A178	2023-12-12	Male	7 years	Inpatient	Pus	Escherichia coli	Laparoscopic appendectomy	Acute suppurative appendicitis
A179	2023-12-09	Male	6 years	Inpatient	Peritoneal drainage fluid	Escherichia coli	Laparoscopic appendectomy	Acute appendicitis
A180	2023-12-02	Male	15 years	Inpatient	Pus	Escherichia coli	Laparoscopic appendectomy	Acute suppurative appendicitis
A181	2023-11-30	Female	8 years	Inpatient	Pus	Pseudomonas aeruginosa	Laparoscopic appendectomy	Acute suppurative appendicitis
A182	2023-11-28	Female	12 years	Inpatient	Pus	Escherichia coli	Laparoscopic appendectomy	Acute suppurative appendicitis
A183	2023-11-22	Female	15 years	Inpatient	Pus	Escherichia coli	Laparoscopic appendectomy	Acute appendicitis
A184	2023-11-20	Female	7 years	Inpatient	Pus	Escherichia coli	Laparoscopic appendectomy	Acute suppurative appendicitis
A185	2023-11-18	Female	9 years	Inpatient	Pus	Escherichia coli	Laparoscopic appendectomy	Acute suppurative appendicitis
A186	2023-11-17	Female	5 years 8 months	Inpatient	Peritoneal drainage fluid	Escherichia coli	Laparoscopic appendectomy	Acute suppurative appendicitis
A187	2023-11-17	Female	3 years 9 months	Inpatient	Pus	Escherichia coli	Laparoscopic appendectomy	Acute simple appendicitis
A188	2023-11-14	Female	3 years 1 month	Inpatient	Pus	Escherichia coli	Laparoscopic appendectomy	Acute suppurative appendicitis
A189	2023-11-13	Male	10 years	Inpatient	Pus	Escherichia coli	Laparoscopic appendectomy	Acute appendicitis
A190	2023-11-13	Male	8 years	Inpatient	Pus	Escherichia coli	Laparoscopic appendectomy	Acute suppurative appendicitis
A191	2023-11-12	Female	6 years	Inpatient	Pus	Escherichia coli	Laparoscopic appendectomy	Acute suppurative appendicitis
A192	2023-11-12	Male	7 years	Inpatient	Pus	Escherichia coli	Laparoscopic appendectomy	Acute appendicitis
A193	2023-11-11	Male	3 years 2 months	Inpatient	Pus	Enterococcus faecalis	Laparoscopic appendectomy	Acute suppurative appendicitis
A194	2023-11-11	Female	14 years	Inpatient	Pus	Escherichia coli	Laparoscopic appendectomy	Acute appendicitis
A195	2023-11-10	Male	7 years	Inpatient	Pus	Escherichia coli	Laparoscopic appendectomy	Acute suppurative appendicitis
A196	2023-11-08	Female	2 years 3 months	Inpatient	Peritoneal drainage fluid	Escherichia coli	Laparoscopic appendectomy	Acute suppurative appendicitis
A197	2023-11-04	Female	3 years 8 months	Inpatient	Pus	Escherichia coli	Laparoscopic appendectomy	Acute suppurative appendicitis
A198	2023-10-31	Female	8 years	Inpatient	Ascitic fluid	Escherichia coli	Laparoscopic appendectomy	Acute suppurative appendicitis
A199	2023-10-25	Female	4 years	Inpatient	Pus	Escherichia coli	Laparoscopic appendectomy	Acute suppurative appendicitis
A200	2023-10-25	Male	12 years	Inpatient	Ascitic fluid	Escherichia coli	Laparoscopic appendectomy	Acute suppurative appendicitis
A201	2023-10-21	Male	9 years	Inpatient	Pus	Escherichia coli	Laparoscopic appendectomy	Acute suppurative appendicitis
A202	2023-10-20	Male	10 years	Inpatient	Peritoneal drainage fluid	Pseudomonas aeruginosa	Laparoscopic appendectomy	Acute simple appendicitis
A203	2023-10-18	Male	12 years	Inpatient	Pus	Escherichia coli	Laparoscopic appendectomy	Acute suppurative appendicitis
A204	2023-10-12	Female	12 years	Inpatient	Peritoneal drainage fluid	Escherichia coli	Laparoscopic appendectomy	Acute simple appendicitis
A205	2023-10-11	Male	12 years	Inpatient	Pus	Escherichia coli	Laparoscopic appendectomy	Acute suppurative appendicitis
A206	2023-10-05	Male	5 years 6 months	Inpatient	Pus	Streptococcus anginosus	Laparoscopic appendectomy	Acute suppurative appendicitis
A207	2023-10-05	Male	12 years	Inpatient	Pus	Escherichia coli	Laparoscopic appendectomy	Acute suppurative appendicitis
A208	2023-10-02	Male	12 years	Inpatient	Pus	Escherichia coli	Laparoscopic appendectomy	Acute suppurative appendicitis
A209	2023-09-30	Male	9 years	Inpatient	Peritoneal drainage fluid	Comamonas testosteroni	Laparoscopic appendectomy	Acute appendicitis
A210	2023-09-30	Male	5 years 11 months	Inpatient	Peritoneal drainage fluid	Escherichia coli	Laparoscopic appendectomy	Acute gangrenous appendicitis
A211	2023-09-25	Female	11 years	Inpatient	Peritoneal drainage fluid	Escherichia coli	Laparoscopic appendectomy	Acute suppurative appendicitis
A212	2023-09-23	Male	10 years	Inpatient	Pus	Pseudomonas aeruginosa	Laparoscopic appendectomy	Acute simple appendicitis
A213	2023-09-15	Male	12 years	Inpatient	Pus	Escherichia coli	Laparoscopic appendectomy	Acute appendicitis
A214	2023-09-15	Male	11 years	Inpatient	Pus	Klebsiella pneumoniae	Laparoscopic appendectomy	Acute appendicitis
A215	2023-09-15	Male	8 years	Inpatient	Pus	Pseudomonas aeruginosa	Laparoscopic appendectomy	Acute appendicitis
A216	2023-09-14	Male	11 years	Inpatient	Pus	Escherichia coli	Laparoscopic appendectomy	Acute suppurative appendicitis
A217	2023-09-05	Male	11 years	Inpatient	Ascitic fluid	Proteus penneri	Laparoscopic appendectomy	Acute gangrenous appendicitis
A218	2023-08-29	Female	9 years	Inpatient	Pus	Escherichia coli	Laparoscopic appendectomy	Acute suppurative appendicitis
A219	2023-08-29	Male	12 years	Inpatient	Pus	Enterococcus faecalis	Laparoscopic appendectomy	Acute suppurative appendicitis
A220	2023-08-27	Male	7 years	Inpatient	Peritoneal drainage fluid	Escherichia coli	Laparoscopic appendectomy	Acute simple appendicitis
A221	2023-08-24	Female	11 years	Inpatient	Pus	Escherichia coli	Laparoscopic appendectomy	Acute suppurative appendicitis
A222	2023-08-22	Male	11 years	Inpatient	Pus	Escherichia coli	Laparoscopic appendectomy	Acute simple appendicitis
A223	2023-08-19	Female	5 years 2 months	Inpatient	Peritoneal drainage fluid	Cupriavidus pauculus	Laparoscopic appendectomy	Acute suppurative appendicitis
A224	2023-08-18	Male	6 years	Inpatient	Pus	Escherichia coli	Laparoscopic appendectomy	Acute suppurative appendicitis
A225	2023-08-17	Female	4 years 4 months	Inpatient	Pus	Escherichia coli	Laparoscopic appendectomy	Acute suppurative appendicitis
A226	2023-08-17	Male	10 years	Inpatient	Pus	Escherichia coli	Laparoscopic appendectomy	Acute suppurative appendicitis
A227	2023-08-16	Male	12 years	Inpatient	Pus	Escherichia coli	Laparoscopic appendectomy	Acute suppurative appendicitis
A228	2023-08-12	Male	7 years	Inpatient	Pus	Escherichia coli	Laparoscopic appendectomy	Acute simple appendicitis
A229	2023-08-12	Female	13 years	Inpatient	Peritoneal drainage fluid	Escherichia coli	Laparoscopic appendectomy	Acute simple appendicitis
A230	2023-08-11	Female	6 years	Inpatient	Pus	Escherichia coli	Laparoscopic appendectomy	Acute suppurative appendicitis
A231	2023-08-01	Male	4 years 1 month	Inpatient	Pus	Escherichia coli	Laparoscopic appendectomy	Acute suppurative appendicitis
A232	2023-08-01	Female	8 years	Inpatient	Peritoneal drainage fluid	Pseudomonas aeruginosa	Laparoscopic appendectomy	Acute suppurative appendicitis
A233	2023-07-28	Female	6 years	Inpatient	Pus	Escherichia coli	Laparoscopic appendectomy	Acute gangrenous appendicitis
A234	2023-07-26	Male	9 years	Inpatient	Peritoneal drainage fluid	Escherichia coli	Laparoscopic appendectomy	Acute appendicitis
A235	2023-07-24	Female	11 years	Inpatient	Pus	Proteus mirabilis	Laparoscopic appendectomy	Acute simple appendicitis
A236	2023-07-23	Male	9 years	Inpatient	Pus	Escherichia coli	Laparoscopic appendectomy	Acute suppurative appendicitis
A237	2023-07-23	Male	8 years	Inpatient	Pus	Escherichia coli	Laparoscopic appendectomy	Acute suppurative appendicitis
A238	2023-07-22	Female	5 years 1 month	Inpatient	Pus	Escherichia coli	Laparoscopic appendectomy	Acute suppurative appendicitis
A239	2023-07-22	Male	10 years	Inpatient	Ascitic fluid	Escherichia coli	Laparoscopic appendectomy	Acute suppurative appendicitis
A240	2023-07-21	Male	7 years	Inpatient	Pus	Escherichia coli	Laparoscopic appendectomy	Acute gangrenous appendicitis
A241	2023-07-17	Male	5 years 6 months	Inpatient	Pus	Escherichia coli	Laparoscopic appendectomy	Acute gangrenous appendicitis
A242	2023-07-14	Male	13 years	Inpatient	Peritoneal drainage fluid	Escherichia coli	Laparoscopic appendectomy	Acute suppurative appendicitis
A243	2023-07-13	Male	11 years	Inpatient	Pus	Escherichia coli	Laparoscopic appendectomy	Acute simple appendicitis
A244	2023-07-12	Male	5 years 9 months	Inpatient	Pus	Escherichia coli	Laparoscopic appendectomy	Acute suppurative appendicitis
A245	2023-07-08	Male	10 years	Inpatient	Pus	Escherichia coli	Laparoscopic appendectomy	Acute simple appendicitis
A246	2023-07-04	Male	3 years 9 months	Inpatient	Pus	Escherichia coli	Laparoscopic appendectomy	Acute suppurative appendicitis
A247	2023-06-26	Male	8 years	Inpatient	Pus	Escherichia coli	Laparoscopic appendectomy	Acute suppurative appendicitis
A248	2023-06-26	Female	4 years 1 month	Inpatient	Pus	Streptococcus Constellatus	Laparoscopic appendectomy	Acute suppurative appendicitis
A249	2023-06-22	Female	13 years	Inpatient	Pus	Escherichia coli	Laparoscopic appendectomy	Acute simple appendicitis
A250	2023-06-20	Female	11 years	Inpatient	Peritoneal drainage fluid	Escherichia coli	Laparoscopic appendectomy	Acute suppurative appendicitis
A251	2023-06-18	Male	13 years	Inpatient	Pus	Escherichia coli	Laparoscopic appendectomy	Acute suppurative appendicitis
A252	2023-06-17	Female	5 years 5 months	Inpatient	Pus	Escherichia coli	Laparoscopic appendectomy	Acute suppurative appendicitis
A253	2023-06-17	Male	4 years 9 months	Inpatient	Pus	Streptococcus anginosus	Laparoscopic appendectomy	Acute suppurative appendicitis
A254	2023-06-16	Male	8 years	Inpatient	Pus	Streptococcus sanguinis	Laparoscopic appendectomy	Acute suppurative appendicitis
A255	2023-06-16	Male	11 years	Inpatient	Pus	Escherichia coli	Laparoscopic appendectomy	Acute suppurative appendicitis
A256	2023-06-14	Female	2 years 2 months	Inpatient	Peritoneal drainage fluid	Escherichia coli	Laparoscopic appendectomy	Acute suppurative appendicitis
A257	2023-06-10	Female	2 years 1 month	Inpatient	Pus	Escherichia coli	Laparoscopic appendectomy	Acute appendicitis
A258	2023-06-09	Male	6 years	Inpatient	Pus	Citrobacter freundii	Laparoscopic appendectomy	Acute suppurative appendicitis
A259	2023-06-08	Male	6 years	Inpatient	Ascitic fluid	Escherichia coli	Laparoscopic appendectomy	Acute suppurative appendicitis
A260	2023-06-06	Male	11 years	Inpatient	Peritoneal drainage fluid	Pseudomonas aeruginosa	Laparoscopic appendectomy	Acute suppurative appendicitis
A261	2023-06-03	Female	9 years	Inpatient	Pus	Enterococcus raffinosus	Laparoscopic appendectomy	Acute simple appendicitis
A262	2023-06-02	Male	10 years	Inpatient	Peritoneal drainage fluid	Escherichia coli	Laparoscopic appendectomy	Acute suppurative appendicitis
A263	2023-06-02	Female	9 years	Inpatient	Peritoneal drainage fluid	Escherichia coli	Laparoscopic appendectomy	Acute suppurative appendicitis
A264	2023-05-31	Male	12 years	Inpatient	Pus	Escherichia coli	Laparoscopic appendectomy	Acute suppurative appendicitis
A265	2023-05-31	Male	8 years	Inpatient	Peritoneal drainage fluid	Escherichia coli	Laparoscopic appendectomy	Acute suppurative appendicitis
A266	2023-05-30	Male	13 years	Inpatient	Pus	Escherichia coli	Laparoscopic appendectomy	Acute suppurative appendicitis
A267	2023-05-27	Female	6 years	Inpatient	Pus	Escherichia coli	Laparoscopic appendectomy	Acute suppurative appendicitis
A268	2023-05-26	Male	4 years 10 months	Inpatient	Pus	Staphylococcus hominis	Laparoscopic appendectomy	Acute suppurative appendicitis
A269	2023-05-24	Female	11 years	Inpatient	Pus	Escherichia coli	Laparoscopic appendectomy	Acute appendicitis
A270	2023-05-17	Male	12 years	Inpatient	Pus	Klebsiella pneumoniae	Laparoscopic appendectomy	Acute suppurative appendicitis
A271	2023-05-17	Female	8 years	Inpatient	Pus	Streptococcus anginosus	Laparoscopic appendectomy	Acute suppurative appendicitis
A272	2023-05-16	Male	12 years	Inpatient	Pus	Escherichia coli	Laparoscopic appendectomy	Acute suppurative appendicitis
A273	2023-05-14	Male	9 years	Inpatient	Pus	Escherichia coli	Laparoscopic appendectomy	Acute suppurative appendicitis
A274	2023-05-10	Male	10 years	Inpatient	Pus	Streptococcus thoraltensis	Laparoscopic appendectomy	Acute appendicitis
A275	2023-05-09	Male	12 years	Inpatient	Pus	Escherichia coli	Laparoscopic appendectomy	Acute suppurative appendicitis
A276	2023-05-07	Male	7 years	Inpatient	Ascitic fluid	Pseudomonas aeruginosa	Laparoscopic appendectomy	Acute suppurative appendicitis
A277	2023-05-07	Female	11 years	Inpatient	Peritoneal drainage fluid	Escherichia coli	Laparoscopic appendectomy	Acute appendicitis
A278	2023-05-02	Female	5 years 7 months	Inpatient	Peritoneal drainage fluid	Pseudomonas aeruginosa	Laparoscopic appendectomy	Acute suppurative appendicitis
A279	2023-04-29	Male	10 years	Inpatient	Pus	Escherichia coli	Laparoscopic appendectomy	Acute suppurative appendicitis
A280	2023-04-29	Female	6 years	Inpatient	Pus	Escherichia coli	Laparoscopic appendectomy	Acute suppurative appendicitis
A281	2023-04-28	Female	4 years 11 months	Inpatient	Pus	Citrobacter freundii	Laparoscopic appendectomy	Acute suppurative appendicitis
A282	2023-04-25	Female	6 years	Inpatient	Pus	Escherichia coli	Laparoscopic appendectomy	Acute simple appendicitis
A283	2023-04-21	Male	13 years	Inpatient	Pus	Escherichia coli	Laparoscopic appendectomy	Acute suppurative appendicitis
A284	2023-04-20	Male	11 years	Inpatient	Pus	Comamonas testosteroni	Laparoscopic appendectomy	Acute suppurative appendicitis
A285	2023-04-17	Male	14 years	Inpatient	Pus	Escherichia coli	Laparoscopic appendectomy	Acute gangrenous appendicitis
A286	2023-04-09	Male	10 years	Inpatient	Pus	Escherichia coli	Laparoscopic appendectomy	Acute suppurative appendicitis
A287	2023-04-06	Female	6 years	Inpatient	Pus	Streptococcus anginosus	Laparoscopic appendectomy	Acute suppurative appendicitis
A288	2023-04-05	Female	10 years	Inpatient	Ascitic fluid	Enterococcus faecium	Laparoscopic appendectomy	Acute appendicitis
A289	2023-03-31	Male	5 years 2 months	Inpatient	Ascitic fluid	Escherichia coli	Laparoscopic appendectomy	Acute suppurative appendicitis
A290	2023-03-30	Female	7 years	Inpatient	Pus	Streptococcus anginosus	Laparoscopic appendectomy	Acute suppurative appendicitis
A291	2023-03-27	Female	5 years 2 months	Inpatient	Pus	Escherichia coli	Laparoscopic appendectomy	Acute suppurative appendicitis
A292	2023-03-20	Female	9 years	Inpatient	Pus	Pseudomonas aeruginosa	Laparoscopic appendectomy	Acute suppurative appendicitis
A293	2023-03-19	Male	13 years	Inpatient	Pus	Escherichia coli	Laparoscopic appendectomy	Acute suppurative appendicitis
A294	2023-03-19	Female	17 years	Inpatient	Pus	Escherichia coli	Laparoscopic appendectomy	Acute suppurative appendicitis
A295	2023-03-17	Female	8 years	Inpatient	Pus	Escherichia coli	Laparoscopic appendectomy	Acute suppurative appendicitis
A296	2023-03-14	Female	11 years	Inpatient	Pus	Klebsiella pneumoniae	Laparoscopic appendectomy	Acute appendicitis
A297	2023-03-14	Male	8 years	Inpatient	Pus	Escherichia coli	Laparoscopic appendectomy	Acute suppurative appendicitis
A298	2023-03-12	Female	8 years	Inpatient	Pus	Escherichia coli	Laparoscopic appendectomy	Acute suppurative appendicitis
A299	2023-03-07	Female	8 years	Inpatient	Pus	Pseudomonas aeruginosa	Laparoscopic appendectomy	Acute suppurative appendicitis
A300	2023-03-03	Male	5 years	Inpatient	Pus	Escherichia coli	Laparoscopic appendectomy	Acute suppurative appendicitis
A301	2023-03-01	Male	7 years	Inpatient	Pus	Escherichia coli	Laparoscopic appendectomy	Acute suppurative appendicitis
A302	2023-02-27	Male	12 years	Inpatient	Pus	Escherichia coli	Laparoscopic appendectomy	Acute suppurative appendicitis
A303	2023-02-27	Female	10 years	Inpatient	Pus	Escherichia coli	Laparoscopic appendectomy	Acute appendicitis
A304	2023-02-23	Male	14 years	Inpatient	Pus	Enterococcus gallinarum (Group D)	Laparoscopic appendectomy	Acute simple appendicitis
A305	2023-02-23	Male	13 years	Inpatient	Pus	Pseudomonas aeruginosa	Laparoscopic appendectomy	Acute gangrenous appendicitis
A306	2023-02-22	Male	5 years 10 months	Inpatient	Pus	Escherichia coli	Laparoscopic appendectomy	Acute simple appendicitis
A307	2023-02-19	Female	10 years	Inpatient	Pus	Pseudomonas aeruginosa	Laparoscopic appendectomy	Acute suppurative appendicitis
A308	2023-02-19	Male	7 years	Inpatient	Ascitic fluid	Escherichia coli	Laparoscopic appendectomy	Acute suppurative appendicitis
A309	2023-02-19	Male	7 years	Inpatient	Pus	Escherichia coli	Laparoscopic appendectomy	Acute suppurative appendicitis
A310	2023-02-19	Male	5 years 3 months	Inpatient	Pus	Aeromonas salmonicida	Laparoscopic appendectomy	Acute gangrenous appendicitis
A311	2023-02-17	Female	5 years 4 months	Inpatient	Pus	Escherichia coli	Laparoscopic appendectomy	Acute simple appendicitis
A312	2023-02-17	Female	6 years	Inpatient	Pus	Pseudomonas aeruginosa	Laparoscopic appendectomy	Acute suppurative appendicitis
A313	2023-02-17	Male	8 years	Inpatient	Pus	Escherichia coli	Laparoscopic appendectomy	Acute simple appendicitis
A314	2023-02-15	Female	8 years	Inpatient	Pus	Escherichia coli	Laparoscopic appendectomy	Acute suppurative appendicitis
A315	2023-02-13	Male	13 years	Inpatient	Pus	Escherichia coli	Laparoscopic appendectomy	Acute suppurative appendicitis
A316	2023-02-10	Female	5 years 4 months	Inpatient	Ascitic fluid	Escherichia coli	Laparoscopic appendectomy	Acute suppurative appendicitis
A317	2023-02-09	Male	10 years	Inpatient	Ascitic fluid	Comamonas testosteroni	Laparoscopic appendectomy	Acute suppurative appendicitis
A318	2023-02-07	Female	9 years	Inpatient	Pus	Escherichia coli	Laparoscopic appendectomy	Acute simple appendicitis
A319	2023-02-04	Male	12 years	Inpatient	Peritoneal drainage fluid	Escherichia coli	Laparoscopic appendectomy	Acute suppurative appendicitis
A320	2023-01-29	Male	3 years 4 months	Inpatient	Pus	Escherichia coli	Laparoscopic appendectomy	Acute gangrenous appendicitis
A321	2023-01-14	Male	9 years	Inpatient	Pus	Escherichia coli	Laparoscopic appendectomy	Acute suppurative appendicitis
A322	2023-01-14	Male	11 years	Inpatient	Pus	Escherichia coli	Laparoscopic appendectomy	Acute suppurative appendicitis
A323	2023-01-14	Male	10 years	Inpatient	Ascitic fluid	Escherichia coli	Laparoscopic appendectomy	Acute suppurative appendicitis
A324	2023-01-12	Male	8 years	Inpatient	Pus	Escherichia coli	Laparoscopic appendectomy	Acute suppurative appendicitis
A325	2023-01-11	Female	5 years 4 months	Inpatient	Ascitic fluid	Escherichia coli	Laparoscopic appendectomy	Acute suppurative appendicitis
A326	2023-01-08	Female	11 years	Inpatient	Ascitic fluid	Escherichia coli	Laparoscopic appendectomy	Acute suppurative appendicitis
A327	2023-01-06	Female	9 years	Inpatient	Pus	Escherichia coli	Laparoscopic appendectomy	Acute suppurative appendicitis
A328	2023-01-03	Male	14 years	Inpatient	Pus	Staphylococcus haemolyticus	Laparoscopic appendectomy	Acute appendicitis
A329	2023-01-02	Male	5 years 8 months	Inpatient	Ascitic fluid	Escherichia coli	Laparoscopic appendectomy	Acute suppurative appendicitis
A330	2023-01-01	Male	10 years	Inpatient	Pus	Escherichia coli	Laparoscopic appendectomy	Acute suppurative appendicitis
A331	2022-12-31	Male	7 years	Inpatient	Peritoneal drainage fluid	Pseudomonas aeruginosa	Laparoscopic appendectomy	Acute gangrenous appendicitis
A332	2022-12-29	Male	4 years 10 months	Inpatient	Pus	Escherichia coli	Laparoscopic appendectomy	Acute suppurative appendicitis
A333	2022-12-18	Female	9 years	Inpatient	Pus	Pseudomonas aeruginosa	Laparoscopic appendectomy	Acute gangrenous appendicitis
A334	2022-12-18	Male	8 years	Inpatient	Pus	Escherichia coli	Laparoscopic appendectomy	Acute suppurative appendicitis
A335	2022-12-17	Male	6 years	Inpatient	Ascitic fluid	Escherichia coli	Laparoscopic appendectomy	Acute gangrenous appendicitis
A336	2022-12-15	Male	5 years 9 months	Inpatient	Pus	Escherichia coli	Laparoscopic appendectomy	Acute suppurative appendicitis
A337	2022-12-08	Male	9 years	Inpatient	Pus	Escherichia coli	Laparoscopic appendectomy	Acute suppurative appendicitis
A338	2022-12-04	Male	4 years 6 months	Inpatient	Pus	Escherichia coli	Laparoscopic appendectomy	Acute suppurative appendicitis
A339	2022-11-29	Female	17 years	Inpatient	Pus	Escherichia coli	Laparoscopic appendectomy	Acute simple appendicitis
A340	2022-11-29	Female	13 years	Inpatient	Ascitic fluid	Escherichia coli	Laparoscopic appendectomy	Acute suppurative appendicitis
A341	2022-11-28	Female	10 years	Inpatient	Pus	Escherichia coli	Laparoscopic appendectomy	Acute suppurative appendicitis
A342	2022-11-26	Female	4 years 11 months	Inpatient	Pus	Escherichia coli	Laparoscopic appendectomy	Acute suppurative appendicitis
A343	2022-11-26	Male	9 years	Inpatient	Pus	Escherichia coli	Laparoscopic appendectomy	Acute suppurative appendicitis
A344	2022-11-19	Female	6 years	Inpatient	Pus	Escherichia coli	Laparoscopic appendectomy	Acute suppurative appendicitis
A345	2022-11-08	Male	17 years	Inpatient	Ascitic fluid	Escherichia coli	Laparoscopic appendectomy	Acute suppurative appendicitis
A346	2022-10-31	Female	13 years	Inpatient	Pus	Escherichia coli	Laparoscopic appendectomy	Acute suppurative appendicitis
A347	2022-10-31	Male	6 years	Inpatient	Pus	Escherichia coli	Laparoscopic appendectomy	Acute suppurative appendicitis
A348	2022-10-30	Male	6 years	Inpatient	Ascitic fluid	Escherichia coli	Laparoscopic appendectomy	Acute suppurative appendicitis
A349	2022-10-30	Male	12 years	Inpatient	Ascitic fluid	Escherichia coli	Laparoscopic appendectomy	Acute appendicitis
A350	2022-10-28	Male	4 years 10 months	Inpatient	Ascitic fluid	Escherichia coli	Laparoscopic appendectomy	Acute suppurative appendicitis
A351	2022-10-26	Female	5 years 11 months	Inpatient	Pus	Aeromonas veronii biovar sobria	Laparoscopic appendectomy	Acute suppurative appendicitis
A352	2022-10-26	Male	12 years	Inpatient	Pus	Escherichia coli	Laparoscopic appendectomy	Acute simple appendicitis
A353	2022-10-18	Female	7 years	Inpatient	Pus	Escherichia coli	Laparoscopic appendectomy	Acute gangrenous appendicitis
A354	2022-10-15	Male	9 years	Inpatient	Ascitic fluid	Escherichia coli	Laparoscopic appendectomy	Acute suppurative appendicitis
A355	2022-10-13	Female	4 years	Inpatient	Pus	Serratia fonticola	Laparoscopic appendectomy	Acute appendicitis
A356	2022-10-12	Male	8 years	Inpatient	Pus	Escherichia coli	Laparoscopic appendectomy	Acute suppurative appendicitis
A357	2022-10-10	Female	10 years	Inpatient	Pus	Streptococcus anginosus	Laparoscopic appendectomy	Acute suppurative appendicitis
A358	2022-10-06	Female	4 years 1 month	Inpatient	Ascitic fluid	Escherichia coli	Laparoscopic appendectomy	Acute suppurative appendicitis
A359	2022-09-27	Female	4 years 8 months	Inpatient	Pus	Pseudomonas aeruginosa	Laparoscopic appendectomy	Acute suppurative appendicitis
A360	2022-09-23	Male	8 years	Inpatient	Ascitic fluid	Enterococcus faecalis	Laparoscopic appendectomy	Acute simple appendicitis
A361	2022-09-23	Male	10 years	Inpatient	Ascitic fluid	Escherichia coli	Laparoscopic appendectomy	Acute suppurative appendicitis
A362	2022-09-20	Male	8 years	Inpatient	Pus	Escherichia coli	Laparoscopic appendectomy	Acute suppurative appendicitis
A363	2022-09-18	Male	10 years	Inpatient	Ascitic fluid	Klebsiella pneumoniae	Laparoscopic appendectomy	Acute suppurative appendicitis
A364	2022-09-17	Male	8 years	Inpatient	Pus	Escherichia coli	Laparoscopic appendectomy	Acute suppurative appendicitis
A365	2022-09-12	Male	9 years	Inpatient	Ascitic fluid	Escherichia coli	Laparoscopic appendectomy	Acute suppurative appendicitis
A366	2022-09-06	Female	13 years	Inpatient	Ascitic fluid	Escherichia coli	Laparoscopic appendectomy	Acute suppurative appendicitis
A367	2022-08-31	Female	5 years 6 months	Inpatient	Ascitic fluid	Escherichia coli	Laparoscopic appendectomy	Acute suppurative appendicitis
A368	2022-08-27	Male	15 years	Inpatient	Ascitic fluid	Escherichia coli	Laparoscopic appendectomy	Acute suppurative appendicitis
A369	2022-08-23	Male	8 years	Inpatient	Pus	Escherichia coli	Laparoscopic appendectomy	Acute gangrenous appendicitis
A370	2022-08-22	Male	3 years 8 months	Inpatient	Pus	Escherichia coli	Laparoscopic appendectomy	Acute gangrenous appendicitis
A371	2022-08-20	Male	10 years	Inpatient	Pus	Escherichia coli	Laparoscopic appendectomy	Acute suppurative appendicitis
A372	2022-08-20	Female	12 years	Inpatient	Pus	Escherichia coli	Laparoscopic appendectomy	Acute suppurative appendicitis
A373	2022-08-18	Female	3 years 1 month	Inpatient	Pus	Escherichia coli	Laparoscopic appendectomy	Acute suppurative appendicitis
A374	2022-08-17	Female	5 years 6 months	Inpatient	Peritoneal drainage fluid	Proteus mirabilis	Laparoscopic appendectomy	Acute suppurative appendicitis
A375	2022-08-16	Male	6 years	Inpatient	Peritoneal drainage fluid	Escherichia coli	Laparoscopic appendectomy	Acute suppurative appendicitis
A376	2022-08-15	Female	14 years	Inpatient	Pus	Escherichia coli	Laparoscopic appendectomy	Acute suppurative appendicitis
A377	2022-08-14	Male	6 years	Inpatient	Ascitic fluid	Escherichia coli	Laparoscopic appendectomy	Acute suppurative appendicitis
A378	2022-08-13	Male	7 years	Inpatient	Pus	Comamonas testosteroni	Laparoscopic appendectomy	Acute suppurative appendicitis
A379	2022-08-13	Male	4 years 6 months	Inpatient	Pus	Escherichia coli	Laparoscopic appendectomy	Acute suppurative appendicitis
A380	2022-08-12	Female	4 years 7 months	Inpatient	Peritoneal drainage fluid	Escherichia coli	Laparoscopic appendectomy	Acute appendicitis
A381	2022-08-11	Male	4 years 5 months	Inpatient	Pus	Proteus mirabilis	Laparoscopic appendectomy	Acute suppurative appendicitis
A382	2022-08-10	Female	4 years 1 month	Inpatient	Peritoneal drainage fluid	Escherichia coli	Laparoscopic appendectomy	Acute suppurative appendicitis
A383	2022-08-09	Female	9 years	Inpatient	Pus	Pseudomonas aeruginosa	Laparoscopic appendectomy	Acute suppurative appendicitis
A384	2022-08-09	Female	11 years	Inpatient	Pus	Escherichia coli	Laparoscopic appendectomy	Acute suppurative appendicitis
A385	2022-08-08	Male	6 years	Inpatient	Pus	Escherichia coli	Laparoscopic appendectomy	Acute suppurative appendicitis
A386	2022-08-07	Male	9 years	Inpatient	Pus	Escherichia coli	Laparoscopic appendectomy	Acute suppurative appendicitis
A387	2022-08-06	Male	11 years	Inpatient	Ascitic fluid	Escherichia coli	Laparoscopic appendectomy	Acute suppurative appendicitis
A388	2022-08-03	Male	7 years	Inpatient	Pus	Comamonas testosteroni	Laparoscopic appendectomy	Acute appendicitis
A389	2022-08-01	Male	13 years	Inpatient	Ascitic fluid	Escherichia coli	Laparoscopic appendectomy	Acute gangrenous appendicitis
A390	2022-08-01	Male	9 years	Inpatient	Pus	Escherichia coli	Laparoscopic appendectomy	Acute suppurative appendicitis
A391	2022-07-31	Male	14 years	Inpatient	Ascitic fluid	Escherichia coli	Laparoscopic appendectomy	Acute suppurative appendicitis
A392	2022-07-30	Male	9 years	Inpatient	Pus	Escherichia coli	Laparoscopic appendectomy	Acute suppurative appendicitis
A393	2022-07-27	Male	5 years	Inpatient	Pus	Escherichia coli	Laparoscopic appendectomy	Acute suppurative appendicitis
A394	2022-07-27	Female	13 years	Inpatient	Ascitic fluid	Escherichia coli	Laparoscopic appendectomy	Acute suppurative appendicitis
A395	2022-07-26	Male	9 years	Inpatient	Ascitic fluid	Escherichia coli	Laparoscopic appendectomy	Acute suppurative appendicitis
A396	2022-07-25	Male	11 years	Inpatient	Ascitic fluid	Escherichia coli	Laparoscopic appendectomy	Acute suppurative appendicitis
A397	2022-07-25	Female	4 years 9 months	Inpatient	Ascitic fluid	Escherichia coli	Laparoscopic appendectomy	Acute suppurative appendicitis
A398	2022-07-22	Female	11 years	Inpatient	Ascitic fluid	Pseudomonas aeruginosa	Laparoscopic appendectomy	Acute suppurative appendicitis
A399	2022-07-21	Female	3 years	Inpatient	Peritoneal drainage fluid	Escherichia coli	Laparoscopic appendectomy	Acute gangrenous appendicitis
A400	2022-07-19	Male	6 years	Inpatient	Ascitic fluid	Escherichia coli	Laparoscopic appendectomy	Acute suppurative appendicitis
A401	2022-07-18	Male	14 years	Inpatient	Pus	Escherichia coli	Laparoscopic appendectomy	Acute appendicitis
A402	2022-07-17	Female	9 years	Inpatient	Pus	Escherichia coli	Laparoscopic appendectomy	Acute simple appendicitis
A403	2022-07-17	Male	7 years	Inpatient	Ascitic fluid	Pseudomonas aeruginosa	Laparoscopic appendectomy	Acute suppurative appendicitis
A404	2022-07-16	Female	10 years	Inpatient	Ascitic fluid	Escherichia coli	Laparoscopic appendectomy	Acute suppurative appendicitis
A405	2022-07-15	Female	9 years	Inpatient	Ascitic fluid	Escherichia coli	Laparoscopic appendectomy	Acute suppurative appendicitis
A406	2022-07-13	Female	7 years	Inpatient	Peritoneal drainage fluid	Escherichia coli	Laparoscopic appendectomy	Acute suppurative appendicitis
A407	2022-07-09	Male	8 years	Inpatient	Ascitic fluid	Escherichia coli	Laparoscopic appendectomy	Acute suppurative appendicitis
A408	2022-07-07	Male	9 years	Inpatient	Ascitic fluid	Escherichia coli	Laparoscopic appendectomy	Acute suppurative appendicitis
A409	2022-07-06	Male	9 years	Inpatient	Peritoneal drainage fluid	Escherichia coli	Laparoscopic appendectomy	Acute suppurative appendicitis
A410	2022-07-03	Male	5 years 4 months	Inpatient	Peritoneal drainage fluid	Escherichia coli	Laparoscopic appendectomy	Acute suppurative appendicitis
A411	2022-07-02	Male	14 years	Inpatient	Ascitic fluid	Serratia odorifera	Laparoscopic appendectomy	Acute simple appendicitis
A412	2022-07-01	Male	15 years	Inpatient	Ascitic fluid	Escherichia coli	Laparoscopic appendectomy	Acute simple appendicitis
A413	2022-07-01	Male	9 years	Inpatient	Ascitic fluid	Acinetobacter baumannii-calcoaceticus complex	Laparoscopic appendectomy	Acute simple appendicitis
A414	2022-06-29	Male	7 years	Inpatient	Pus	Escherichia coli	Laparoscopic appendectomy	Acute suppurative appendicitis
A415	2022-06-29	Female	8 years	Inpatient	Ascitic fluid	Escherichia coli	Laparoscopic appendectomy	Acute appendicitis
A416	2022-06-28	Male	13 years	Inpatient	Ascitic fluid	Escherichia coli	Laparoscopic appendectomy	Acute suppurative appendicitis
A417	2022-06-22	Female	10 years	Inpatient	Ascitic fluid	Escherichia coli	Laparoscopic appendectomy	Acute suppurative appendicitis
A418	2022-06-21	Female	10 years	Inpatient	Peritoneal drainage fluid	Streptococcus anginosus	Laparoscopic appendectomy	Acute suppurative appendicitis
A419	2022-06-17	Female	11 years	Inpatient	Ascitic fluid	Escherichia coli	Laparoscopic appendectomy	Acute suppurative appendicitis
A420	2022-06-15	Female	4 years 5 months	Inpatient	Ascitic fluid	Escherichia coli	Laparoscopic appendectomy	Acute suppurative appendicitis
A421	2022-06-15	Male	9 years	Inpatient	Ascitic fluid	Klebsiella oxytoca	Laparoscopic appendectomy	Acute suppurative appendicitis
A422	2022-06-15	Female	8 years	Inpatient	Ascitic fluid	Escherichia coli	Laparoscopic appendectomy	Acute appendicitis
A423	2022-06-04	Male	10 years	Inpatient	Ascitic fluid	Streptococcus thoraltensis	Laparoscopic appendectomy	Acute suppurative appendicitis
A424	2022-06-01	Male	16 years	Inpatient	Peritoneal drainage fluid	Escherichia coli	Laparoscopic appendectomy	Acute suppurative appendicitis
A425	2022-05-31	Male	10 years	Inpatient	Pus	Escherichia coli	Laparoscopic appendectomy	Acute suppurative appendicitis
A426	2022-05-30	Male	8 years	Inpatient	Pus	Escherichia coli	Laparoscopic appendectomy	Acute simple appendicitis
A427	2022-05-26	Female	13 years	Inpatient	Ascitic fluid	Escherichia coli	Laparoscopic appendectomy	Acute suppurative appendicitis
A428	2022-05-24	Male	10 years	Inpatient	Pus	Escherichia coli	Laparoscopic appendectomy	Acute suppurative appendicitis
A429	2022-05-23	Female	5 years 3 months	Inpatient	Ascitic fluid	Streptococcus thoraltensis	Laparoscopic appendectomy	Acute suppurative appendicitis
A430	2022-05-23	Female	5 years 9 months	Inpatient	Pus	Escherichia coli	Laparoscopic appendectomy	Acute suppurative appendicitis
A431	2022-05-21	Male	9 years	Inpatient	Peritoneal drainage fluid	Escherichia coli	Laparoscopic appendectomy	Acute suppurative appendicitis
A432	2022-05-19	Male	4 years 6 months	Inpatient	Pus	Comamonas testosteroni	Laparoscopic appendectomy	Acute suppurative appendicitis
A433	2022-05-16	Male	6 years	Inpatient	Pus	Escherichia coli	Laparoscopic appendectomy	Acute suppurative appendicitis
A434	2022-05-15	Female	4 years 4 months	Inpatient	Pus	Escherichia coli	Laparoscopic appendectomy	Acute suppurative appendicitis
A435	2022-05-12	Male	10 years	Inpatient	Pus	Escherichia coli	Laparoscopic appendectomy	Acute suppurative appendicitis
A436	2022-05-05	Male	6 years	Inpatient	Pus	Escherichia coli	Laparoscopic appendectomy	Acute suppurative appendicitis
A437	2022-05-05	Female	13 years	Inpatient	Pus	Pseudomonas aeruginosa	Laparoscopic appendectomy	Acute suppurative appendicitis
A438	2022-05-05	Female	13 years	Inpatient	Pus	Enterococcus avium (Group D)	Laparoscopic appendectomy	Acute suppurative appendicitis
A439	2022-05-04	Male	7 years	Inpatient	Ascitic fluid	Escherichia coli	Laparoscopic appendectomy	Acute suppurative appendicitis
A440	2022-05-03	Female	7 years	Inpatient	Pus	Pseudomonas aeruginosa	Laparoscopic appendectomy	Acute suppurative appendicitis
A441	2022-05-01	Male	11 years	Inpatient	Peritoneal drainage fluid	Escherichia coli	Laparoscopic appendectomy	Acute suppurative appendicitis
A442	2022-04-30	Female	10 years	Inpatient	Pus	Escherichia coli	Laparoscopic appendectomy	Acute suppurative appendicitis
A443	2022-04-26	Male	4 years 3 months	Inpatient	Pus	Pseudomonas aeruginosa	Laparoscopic appendectomy	Acute appendicitis
A444	2022-04-24	Female	8 years	Inpatient	Peritoneal drainage fluid	Escherichia coli	Laparoscopic appendectomy	Acute gangrenous appendicitis
A445	2022-04-24	Female	6 years	Inpatient	Peritoneal drainage fluid	Escherichia coli	Laparoscopic appendectomy	Acute suppurative appendicitis
A446	2022-04-24	Male	11 years	Inpatient	Peritoneal drainage fluid	Escherichia coli	Laparoscopic appendectomy	Acute suppurative appendicitis
A447	2022-04-22	Female	5 years 10 months	Inpatient	Ascitic fluid	Streptococcus anginosus	Laparoscopic appendectomy	Acute suppurative appendicitis
A448	2022-04-22	Female	8 years	Inpatient	Peritoneal drainage fluid	Escherichia coli	Laparoscopic appendectomy	Acute suppurative appendicitis
A449	2022-04-20	Male	10 years	Inpatient	Pus	Escherichia coli	Laparoscopic appendectomy	Acute suppurative appendicitis
A450	2022-04-19	Male	6 years	Inpatient	Ascitic fluid	Escherichia coli	Laparoscopic appendectomy	Acute suppurative appendicitis
A451	2022-04-17	Male	7 years	Inpatient	Ascitic fluid	Escherichia coli	Laparoscopic appendectomy	Acute suppurative appendicitis
A452	2022-04-17	Male	5 years	Inpatient	Ascitic fluid	Escherichia coli	Laparoscopic appendectomy	Acute suppurative appendicitis
A453	2022-04-15	Male	10 years	Inpatient	Ascitic fluid	Enterococcus faecium	Laparoscopic appendectomy	Acute simple appendicitis
A454	2022-04-13	Female	9 years	Inpatient	Ascitic fluid	Pseudomonas aeruginosa	Laparoscopic appendectomy	Acute gangrenous appendicitis
A455	2022-04-05	Male	10 years	Inpatient	Ascitic fluid	Escherichia coli	Laparoscopic appendectomy	Acute suppurative appendicitis
A456	2022-04-05	Female	7 years	Inpatient	Pus	Escherichia coli	Laparoscopic appendectomy	Acute suppurative appendicitis
A457	2022-04-02	Male	6 years	Inpatient	Pus	Escherichia coli	Laparoscopic appendectomy	Acute suppurative appendicitis
A458	2022-04-02	Male	13 years	Inpatient	Ascitic fluid	Enterococcus raffinosus	Laparoscopic appendectomy	Acute suppurative appendicitis
A459	2022-03-29	Male	9 years	Inpatient	Pus	Escherichia coli	Laparoscopic appendectomy	Acute suppurative appendicitis
A460	2022-03-29	Female	11 years	Inpatient	Ascitic fluid	Escherichia coli	Laparoscopic appendectomy	Acute suppurative appendicitis
A461	2022-03-28	Male	13 years	Inpatient	Pus	Escherichia coli	Laparoscopic appendectomy	Acute gangrenous appendicitis
A462	2022-03-28	Male	13 years	Inpatient	Pus	Escherichia coli	Laparoscopic appendectomy	Acute suppurative appendicitis
A463	2022-03-26	Male	9 years	Inpatient	Ascitic fluid	Cupriavidus pauculus	Laparoscopic appendectomy	Acute gangrenous appendicitis
A464	2022-03-26	Male	15 years	Inpatient	Pus	Escherichia coli	Laparoscopic appendectomy	Acute gangrenous appendicitis
A465	2022-03-20	Male	3 years 11 months	Inpatient	Pus	Escherichia coli	Laparoscopic appendectomy	Acute gangrenous appendicitis
A466	2022-03-19	Male	12 years	Inpatient	Peritoneal drainage fluid	Enterococcus avium (Group D)	Laparoscopic appendectomy	Acute gangrenous appendicitis
A467	2022-03-19	Male	12 years	Inpatient	Peritoneal drainage fluid	Escherichia coli	Laparoscopic appendectomy	Acute suppurative appendicitis
A468	2022-03-18	Female	5 years 5 months	Inpatient	Peritoneal drainage fluid	Escherichia coli	Laparoscopic appendectomy	Acute suppurative appendicitis
A469	2022-03-17	Female	11 years	Inpatient	Pus	Escherichia coli	Laparoscopic appendectomy	Acute suppurative appendicitis
A470	2022-03-16	Female	6 years	Inpatient	Pus	Escherichia coli	Laparoscopic appendectomy	Acute suppurative appendicitis
A471	2022-03-15	Male	10 years	Inpatient	Pus	Enterococcus gallinarum (Group D)	Laparoscopic appendectomy	Acute simple appendicitis
A472	2022-03-09	Male	12 years	Inpatient	Pus	Escherichia coli	Laparoscopic appendectomy	Acute suppurative appendicitis
A473	2022-03-08	Male	8 years	Inpatient	Ascitic fluid	Escherichia coli	Laparoscopic appendectomy	Acute suppurative appendicitis
A474	2022-03-05	Female	9 years	Inpatient	Pus	Escherichia coli	Laparoscopic appendectomy	Acute suppurative appendicitis
A475	2022-03-05	Female	4 years 2 months	Inpatient	Pus	Escherichia coli	Laparoscopic appendectomy	Acute suppurative appendicitis
A476	2022-03-04	Male	11 years	Inpatient	Ascitic fluid	Citrobacter koseri	Laparoscopic appendectomy	Acute suppurative appendicitis
A477	2022-02-26	Male	9 years	Inpatient	Pus	Escherichia coli	Laparoscopic appendectomy	Acute suppurative appendicitis
A478	2022-02-25	Female	10 years	Inpatient	Peritoneal drainage fluid	Escherichia coli	Laparoscopic appendectomy	Acute suppurative appendicitis
A479	2022-02-22	Female	5 years 9 months	Inpatient	Peritoneal drainage fluid	Lactococcus garvieae	Laparoscopic appendectomy	Acute suppurative appendicitis
A480	2022-02-21	Male	11 years	Inpatient	Ascitic fluid	Proteus penneri	Laparoscopic appendectomy	Acute suppurative appendicitis
A481	2022-02-19	Female	8 years	Inpatient	Pus	Escherichia coli	Laparoscopic appendectomy	Acute suppurative appendicitis
A482	2022-02-16	Male	6 years	Inpatient	Pus	Escherichia coli	Laparoscopic appendectomy	Acute suppurative appendicitis
A483	2022-02-12	Female	10 years	Inpatient	Ascitic fluid	Escherichia coli	Laparoscopic appendectomy	Acute suppurative appendicitis
A484	2022-02-09	Male	13 years	Inpatient	Pus	Escherichia coli	Laparoscopic appendectomy	Acute suppurative appendicitis
A485	2022-02-09	Male	8 years	Inpatient	Ascitic fluid	Escherichia coli	Laparoscopic appendectomy	Acute suppurative appendicitis
A486	2022-02-06	Female	4 years	Inpatient	Ascitic fluid	Escherichia coli	Laparoscopic appendectomy	Acute suppurative appendicitis
A487	2022-02-05	Male	6 years	Inpatient	Peritoneal drainage fluid	Escherichia coli	Laparoscopic appendectomy	Acute suppurative appendicitis
A488	2022-01-28	Male	5 years 6 months	Inpatient	Pus	Enterococcus gallinarum (Group D)	Laparoscopic appendectomy	Acute gangrenous appendicitis
A489	2022-01-28	Female	10 years	Inpatient	Peritoneal drainage fluid	Escherichia coli	Laparoscopic appendectomy	Acute gangrenous appendicitis
A490	2022-01-28	Male	9 years	Inpatient	Peritoneal drainage fluid	Escherichia coli	Laparoscopic appendectomy	Acute simple appendicitis
A491	2022-01-27	Male	11 years	Inpatient	Peritoneal drainage fluid	Escherichia coli	Laparoscopic appendectomy	Acute simple appendicitis
A492	2022-01-27	Male	6 years	Inpatient	Peritoneal drainage fluid	Klebsiella oxytoca	Laparoscopic appendectomy	Acute suppurative appendicitis
A493	2022-01-25	Male	13 years	Inpatient	Ascitic fluid	Escherichia coli	Laparoscopic appendectomy	Acute suppurative appendicitis
A494	2022-01-23	Female	11 years	Inpatient	Peritoneal drainage fluid	Escherichia coli	Laparoscopic appendectomy	Acute simple appendicitis
A495	2022-01-16	Male	6 years	Inpatient	Peritoneal drainage fluid	Escherichia coli	Laparoscopic appendectomy	Acute suppurative appendicitis
A496	2022-01-07	Male	7 years	Inpatient	Ascitic fluid	Enterococcus gallinarum (Group D)	Laparoscopic appendectomy	Acute appendicitis
A497	2022-01-03	Male	9 years	Inpatient	Pus	Pseudomonas aeruginosa	Laparoscopic appendectomy	Acute suppurative appendicitis
A498	2022-01-02	Female	7 years	Inpatient	Peritoneal drainage fluid	Escherichia coli	Laparoscopic appendectomy	Acute suppurative appendicitis
A499	2021-12-31	Male	11 years	Inpatient	Ascitic fluid	Pseudomonas aeruginosa	Laparoscopic appendectomy	Acute suppurative appendicitis
A500	2021-12-31	Male	7 years	Inpatient	Ascitic fluid	Pseudomonas aeruginosa	Laparoscopic appendectomy	Acute suppurative appendicitis
A501	2021-12-29	Male	6 years	Inpatient	Peritoneal drainage fluid	Escherichia coli	Laparoscopic appendectomy	Acute suppurative appendicitis
A502	2021-12-27	Male	11 years	Inpatient	Ascitic fluid	Escherichia coli	Laparoscopic appendectomy	Acute suppurative appendicitis
A503	2021-12-21	Male	10 years	Inpatient	Ascitic fluid	Escherichia coli	Laparoscopic appendectomy	Acute suppurative appendicitis
A504	2021-12-15	Male	5 years 11 months	Inpatient	Ascitic fluid	Pseudomonas aeruginosa	Laparoscopic appendectomy	Acute suppurative appendicitis
A505	2021-12-12	Male	7 years	Inpatient	Peritoneal drainage fluid	Escherichia coli	Laparoscopic appendectomy	Acute simple appendicitis
A506	2021-12-09	Female	11 years	Inpatient	Pus	Pseudomonas aeruginosa	Laparoscopic appendectomy	Acute gangrenous appendicitis
A507	2021-12-04	Female	11 years	Inpatient	Ascitic fluid	Escherichia coli	Laparoscopic appendectomy	Acute suppurative appendicitis
A508	2021-11-28	Female	8 years	Inpatient	Peritoneal drainage fluid	Escherichia coli	Laparoscopic appendectomy	Acute suppurative appendicitis
A509	2021-11-22	Male	11 years	Inpatient	Ascitic fluid	Escherichia coli	Laparoscopic appendectomy	Acute gangrenous appendicitis
A510	2021-11-22	Female	13 years	Inpatient	Ascitic fluid	Pseudomonas aeruginosa	Laparoscopic appendectomy	Acute suppurative appendicitis
A511	2021-11-21	Female	5 years 7 months	Inpatient	Pus	Proteus mirabilis	Laparoscopic appendectomy	Acute suppurative appendicitis
A512	2021-11-21	Female	9 years	Inpatient	Pus	Pseudomonas aeruginosa	Laparoscopic appendectomy	Acute suppurative appendicitis
A513	2021-11-17	Female	6 years	Inpatient	Peritoneal drainage fluid	Escherichia coli	Laparoscopic appendectomy	Acute suppurative appendicitis
A514	2021-11-17	Female	11 years	Inpatient	Ascitic fluid	Enterococcus faecium	Laparoscopic appendectomy	Acute appendicitis
A515	2021-11-16	Female	6 years	Inpatient	Ascitic fluid	Escherichia coli	Laparoscopic appendectomy	Acute suppurative appendicitis
A516	2021-11-05	Male	12 years	Inpatient	Ascitic fluid	Escherichia coli	Laparoscopic appendectomy	Acute suppurative appendicitis
A517	2021-11-02	Male	6 years	Inpatient	Peritoneal drainage fluid	Escherichia coli	Laparoscopic appendectomy	Acute suppurative appendicitis
A518	2021-10-29	Male	10 years	Inpatient	Peritoneal drainage fluid	Pseudomonas aeruginosa	Laparoscopic appendectomy	Acute suppurative appendicitis
A519	2021-10-22	Female	6 years	Inpatient	Peritoneal drainage fluid	Streptococcus anginosus	Laparoscopic appendectomy	Acute suppurative appendicitis
A520	2021-10-15	Male	10 years	Inpatient	Ascitic fluid	Escherichia coli	Laparoscopic appendectomy	Acute suppurative appendicitis
A521	2021-10-14	Female	5 years 5 months	Inpatient	Pus	Escherichia coli	Laparoscopic appendectomy	Acute suppurative appendicitis
A522	2021-10-14	Female	11 years	Inpatient	Ascitic fluid	Escherichia coli	Laparoscopic appendectomy	Acute suppurative appendicitis
A523	2021-10-13	Female	5 years 5 months	Inpatient	Pus	Pseudomonas aeruginosa	Laparoscopic appendectomy	Acute gangrenous appendicitis
A524	2021-10-12	Male	10 years	Inpatient	Peritoneal drainage fluid	Escherichia coli	Laparoscopic appendectomy	Acute simple appendicitis
A525	2021-10-11	Male	7 years	Inpatient	Ascitic fluid	Comamonas testosteroni	Laparoscopic appendectomy	Acute suppurative appendicitis
A526	2021-10-03	Female	6 years	Inpatient	Peritoneal drainage fluid	Pseudomonas aeruginosa	Laparoscopic appendectomy	Acute simple appendicitis
A527	2021-10-01	Female	13 years	Inpatient	Peritoneal drainage fluid	Cupriavidus pauculus	Laparoscopic appendectomy	Acute simple appendicitis
A528	2021-10-01	Male	7 years	Inpatient	Ascitic fluid	Escherichia coli	Laparoscopic appendectomy	Acute suppurative appendicitis
A529	2021-09-27	Female	10 years	Inpatient	Peritoneal drainage fluid	Escherichia coli	Laparoscopic appendectomy	Acute suppurative appendicitis
A530	2021-09-25	Female	11 years	Inpatient	Ascitic fluid	Enterococcus faecalis	Laparoscopic appendectomy	Acute simple appendicitis
A531	2021-09-24	Female	11 years	Inpatient	Peritoneal drainage fluid	Escherichia coli	Laparoscopic appendectomy	Acute simple appendicitis
A532	2021-09-23	Male	12 years	Inpatient	Peritoneal drainage fluid	Escherichia coli	Laparoscopic appendectomy	Acute suppurative appendicitis
A533	2021-09-21	Male	6 years	Inpatient	Peritoneal drainage fluid	Pseudomonas aeruginosa	Laparoscopic appendectomy	Acute suppurative appendicitis
A534	2021-09-19	Male	4 years 9 months	Inpatient	Peritoneal drainage fluid	Escherichia coli	Laparoscopic appendectomy	Acute suppurative appendicitis
A535	2021-09-18	Male	12 years	Inpatient	Peritoneal drainage fluid	Escherichia coli	Laparoscopic appendectomy	Acute appendicitis
A536	2021-09-17	Female	7 years	Inpatient	Pus	Pseudomonas aeruginosa	Laparoscopic appendectomy	Acute suppurative appendicitis
A537	2021-09-17	Male	12 years	Inpatient	Pus	Streptococcus Constellatus	Laparoscopic appendectomy	Acute appendicitis
A538	2021-09-16	Female	7 years	Inpatient	Pus	Escherichia coli	Laparoscopic appendectomy	Acute gangrenous appendicitis
A539	2021-09-11	Male	8 years	Inpatient	Pus	Escherichia coli	Laparoscopic appendectomy	Acute suppurative appendicitis
A540	2021-09-08	Male	7 years	Inpatient	Peritoneal drainage fluid	Escherichia coli	Laparoscopic appendectomy	Acute suppurative appendicitis
A541	2021-09-07	Female	11 years	Inpatient	Peritoneal drainage fluid	Escherichia coli	Laparoscopic appendectomy	Acute simple appendicitis
A542	2021-09-06	Female	11 years	Inpatient	Pus	Escherichia coli	Laparoscopic appendectomy	Acute simple appendicitis
A543	2021-09-06	Female	15 years	Inpatient	Pus	Escherichia coli	Laparoscopic appendectomy	Acute suppurative appendicitis
A544	2021-09-01	Female	10 years	Inpatient	Pus	Escherichia coli	Laparoscopic appendectomy	Acute suppurative appendicitis
A545	2021-08-19	Male	6 years	Inpatient	Peritoneal drainage fluid	Klebsiella pneumoniae	Laparoscopic appendectomy	Acute suppurative appendicitis
A546	2021-08-19	Male	10 years	Inpatient	Pus	Escherichia coli	Laparoscopic appendectomy	Acute suppurative appendicitis
A547	2021-08-13	Male	7 years	Inpatient	Pus	Escherichia coli	Laparoscopic appendectomy	Acute suppurative appendicitis
A548	2021-08-08	Male	12 years	Inpatient	Peritoneal drainage fluid	Aeromonas veronii biovar veronii	Laparoscopic appendectomy	Acute gangrenous appendicitis
A549	2021-08-07	Female	9 years	Inpatient	Pus	Escherichia coli	Laparoscopic appendectomy	Acute simple appendicitis
A550	2021-08-04	Female	12 years	Inpatient	Peritoneal drainage fluid	Escherichia coli	Laparoscopic appendectomy	Acute suppurative appendicitis
A551	2021-07-30	Male	3 years 5 months	Inpatient	Ascitic fluid	Pseudomonas aeruginosa	Laparoscopic appendectomy	Acute gangrenous appendicitis
A552	2021-07-29	Male	11 years	Inpatient	Ascitic fluid	Escherichia coli	Laparoscopic appendectomy	Acute suppurative appendicitis
A553	2021-07-28	Male	5 years 10 months	Inpatient	Peritoneal drainage fluid	Escherichia coli	Laparoscopic appendectomy	Acute gangrenous appendicitis
A554	2021-07-27	Male	5 years 5 months	Inpatient	Pus	Escherichia coli	Laparoscopic appendectomy	Acute suppurative appendicitis
A555	2021-07-24	Female	7 years	Inpatient	Ascitic fluid	Streptococcus anginosus	Laparoscopic appendectomy	Acute simple appendicitis
A556	2021-07-20	Male	5 years 11 months	Inpatient	Ascitic fluid	Escherichia coli	Laparoscopic appendectomy	Acute suppurative appendicitis
A557	2021-07-19	Female	12 years	Inpatient	Ascitic fluid	Pseudomonas aeruginosa	Laparoscopic appendectomy	Acute suppurative appendicitis
A558	2021-07-17	Male	6 years	Inpatient	Pus	Escherichia coli	Laparoscopic appendectomy	Acute suppurative appendicitis
A559	2021-07-15	Female	13 years	Inpatient	Ascitic fluid	Escherichia coli	Laparoscopic appendectomy	Acute simple appendicitis
A560	2021-07-09	Female	10 years	Inpatient	Peritoneal drainage fluid	Escherichia coli	Laparoscopic appendectomy	Acute suppurative appendicitis
A561	2021-07-09	Female	7 years	Inpatient	Ascitic fluid	Escherichia coli	Laparoscopic appendectomy	Acute suppurative appendicitis
A562	2021-07-08	Male	4 years 5 months	Inpatient	Peritoneal drainage fluid	Escherichia coli	Laparoscopic appendectomy	Acute suppurative appendicitis
A563	2021-07-08	Male	13 years	Inpatient	Peritoneal drainage fluid	Escherichia coli	Laparoscopic appendectomy	Acute suppurative appendicitis
A564	2021-07-04	Female	4 years 1 month	Inpatient	Peritoneal drainage fluid	Escherichia coli	Laparoscopic appendectomy	Acute suppurative appendicitis
A565	2021-07-02	Male	11 years	Inpatient	Pus	Aeromonas veronii biovar sobria	Laparoscopic appendectomy	Acute suppurative appendicitis
A566	2021-06-30	Female	5 years 7 months	Inpatient	Ascitic fluid	Enterobacter cloacae	Laparoscopic appendectomy	Acute simple appendicitis
A567	2021-06-27	Male	7 years	Inpatient	Ascitic fluid	Escherichia coli	Laparoscopic appendectomy	Acute suppurative appendicitis
A568	2021-06-25	Female	5 years 3 months	Inpatient	Ascitic fluid	Escherichia coli	Laparoscopic appendectomy	Acute suppurative appendicitis
A569	2021-06-23	Male	12 years	Inpatient	Peritoneal drainage fluid	Escherichia coli	Laparoscopic appendectomy	Acute suppurative appendicitis
A570	2021-06-18	Male	7 years	Inpatient	Peritoneal drainage fluid	Escherichia coli	Laparoscopic appendectomy	Acute suppurative appendicitis
A571	2021-06-10	Male	5 years 2 months	Inpatient	Peritoneal drainage fluid	Streptococcus anginosus	Laparoscopic appendectomy	Acute gangrenous appendicitis
A572	2021-06-09	Male	8 years	Inpatient	Peritoneal drainage fluid	Escherichia coli	Laparoscopic appendectomy	Acute suppurative appendicitis
A573	2021-06-09	Male	8 years	Inpatient	Peritoneal drainage fluid	Escherichia coli	Laparoscopic appendectomy	Acute suppurative appendicitis
A574	2021-06-08	Male	5 years 10 months	Inpatient	Peritoneal drainage fluid	Pseudomonas aeruginosa	Laparoscopic appendectomy	Acute suppurative appendicitis
A575	2021-06-06	Male	9 years	Inpatient	Peritoneal drainage fluid	Escherichia coli	Laparoscopic appendectomy	Acute suppurative appendicitis
A576	2021-06-04	Male	5 years 8 months	Inpatient	Peritoneal drainage fluid	Pseudomonas aeruginosa	Laparoscopic appendectomy	Acute suppurative appendicitis
A577	2021-06-02	Male	9 years	Inpatient	Ascitic fluid	Escherichia coli	Laparoscopic appendectomy	Acute suppurative appendicitis
A578	2021-06-01	Female	9 years	Inpatient	Ascitic fluid	Escherichia coli	Laparoscopic appendectomy	Acute appendicitis
A579	2021-05-31	Male	13 years	Inpatient	Peritoneal drainage fluid	Escherichia coli	Laparoscopic appendectomy	Acute suppurative appendicitis
A580	2021-05-30	Male	9 years	Inpatient	Ascitic fluid	Escherichia coli	Laparoscopic appendectomy	Acute suppurative appendicitis
A581	2021-05-29	Male	9 years	Inpatient	Pus	Escherichia coli	Laparoscopic appendectomy	Acute appendicitis
A582	2021-05-28	Female	7 years	Inpatient	Peritoneal drainage fluid	Escherichia coli	Laparoscopic appendectomy	Acute gangrenous appendicitis
A583	2021-05-23	Male	12 years	Inpatient	Ascitic fluid	Escherichia coli	Laparoscopic appendectomy	Acute suppurative appendicitis
A584	2021-05-22	Male	14 years	Inpatient	Pus	Enterococcus avium (Group D)	Laparoscopic appendectomy	Acute suppurative appendicitis
A585	2021-05-20	Male	11 years	Inpatient	Ascitic fluid	Escherichia coli	Laparoscopic appendectomy	Acute suppurative appendicitis
A586	2021-05-18	Female	6 years	Inpatient	Ascitic fluid	Escherichia coli	Laparoscopic appendectomy	Acute simple appendicitis
A587	2021-05-17	Female	10 years	Inpatient	Peritoneal drainage fluid	Escherichia coli	Laparoscopic appendectomy	Acute simple appendicitis
A588	2021-05-16	Male	11 years	Inpatient	Pus	Escherichia coli	Laparoscopic appendectomy	Acute suppurative appendicitis
A589	2021-05-14	Male	9 years	Inpatient	Ascitic fluid	Escherichia coli	Laparoscopic appendectomy	Acute suppurative appendicitis
A590	2021-05-06	Female	7 years	Inpatient	Pus	Citrobacter koseri	Laparoscopic appendectomy	Acute gangrenous appendicitis
A591	2021-05-02	Female	9 years	Inpatient	Ascitic fluid	Klebsiella oxytoca	Laparoscopic appendectomy	Acute suppurative appendicitis
A592	2021-04-24	Female	6 years	Inpatient	Peritoneal drainage fluid	Escherichia coli	Laparoscopic appendectomy	Acute suppurative appendicitis
A593	2021-04-22	Male	11 years	Inpatient	Pus	Escherichia coli	Laparoscopic appendectomy	Acute suppurative appendicitis
A594	2021-04-16	Female	3 years 3 months	Inpatient	Pus	Comamonas testosteroni	Laparoscopic appendectomy	Acute suppurative appendicitis
A595	2021-04-12	Female	6 years	Inpatient	Peritoneal drainage fluid	Escherichia coli	Laparoscopic appendectomy	Acute suppurative appendicitis
A596	2021-04-07	Male	7 years	Inpatient	Pus	Streptococcus anginosus	Laparoscopic appendectomy	Acute suppurative appendicitis
A597	2021-04-06	Male	13 years	Inpatient	Peritoneal drainage fluid	Escherichia coli	Laparoscopic appendectomy	Acute suppurative appendicitis
A598	2021-04-03	Female	4 years 9 months	Inpatient	Ascitic fluid	Escherichia coli	Laparoscopic appendectomy	Acute suppurative appendicitis
A599	2021-04-02	Male	9 years	Inpatient	Pus	Escherichia coli	Laparoscopic appendectomy	Acute suppurative appendicitis
A600	2021-03-30	Male	9 years	Inpatient	Ascitic fluid	Escherichia coli	Laparoscopic appendectomy	Acute suppurative appendicitis
A601	2021-03-28	Male	12 years	Inpatient	Ascitic fluid	Yersinia enterocolitica	Laparoscopic appendectomy	Acute suppurative appendicitis
A602	2021-03-27	Male	10 years	Inpatient	Pus	Escherichia coli	Laparoscopic appendectomy	Acute suppurative appendicitis
A603	2021-03-17	Male	7 years	Inpatient	Pus	Escherichia coli	Laparoscopic appendectomy	Acute gangrenous appendicitis
A604	2021-03-16	Female	4 years 10 months	Inpatient	Peritoneal drainage fluid	Escherichia coli	Laparoscopic appendectomy	Acute suppurative appendicitis
A605	2021-03-16	Male	8 years	Inpatient	Ascitic fluid	Pseudomonas aeruginosa	Laparoscopic appendectomy	Acute suppurative appendicitis
A606	2021-03-15	Female	12 years	Inpatient	Pus	Escherichia coli	Laparoscopic appendectomy	Acute suppurative appendicitis
A607	2021-03-13	Male	7 years	Inpatient	Ascitic fluid	Escherichia coli	Laparoscopic appendectomy	Acute suppurative appendicitis
A608	2021-03-12	Female	12 years	Inpatient	Pus	Escherichia coli	Laparoscopic appendectomy	Acute suppurative appendicitis
A609	2021-03-06	Male	9 years	Inpatient	Ascitic fluid	Escherichia coli	Laparoscopic appendectomy	Acute simple appendicitis
A610	2021-03-05	Female	8 years	Inpatient	Peritoneal drainage fluid	Streptococcus Constellatus	Laparoscopic appendectomy	Acute suppurative appendicitis
A611	2021-03-02	Male	15 years	Inpatient	Peritoneal drainage fluid	Escherichia coli	Laparoscopic appendectomy	Acute suppurative appendicitis
A612	2021-03-02	Female	13 years	Inpatient	Peritoneal drainage fluid	Escherichia coli	Laparoscopic appendectomy	Acute suppurative appendicitis
A613	2021-02-27	Male	6 years	Inpatient	Pus	Escherichia coli	Laparoscopic appendectomy	Acute suppurative appendicitis
A614	2021-02-26	Male	8 years	Inpatient	Ascitic fluid	Escherichia coli	Laparoscopic appendectomy	Acute suppurative appendicitis
A615	2021-02-20	Female	11 years	Inpatient	Peritoneal drainage fluid	Escherichia coli	Laparoscopic appendectomy	Acute simple appendicitis
A616	2021-02-19	Female	5 years 5 months	Inpatient	Peritoneal drainage fluid	Pseudomonas aeruginosa	Laparoscopic appendectomy	Acute suppurative appendicitis
A617	2021-02-18	Male	9 years	Inpatient	Pus	Escherichia coli	Laparoscopic appendectomy	Acute suppurative appendicitis
A618	2021-02-18	Male	10 years	Inpatient	Pus	Enterococcus avium (Group D)	Laparoscopic appendectomy	Acute simple appendicitis
A619	2021-02-16	Male	6 years	Inpatient	Pus	Escherichia coli	Laparoscopic appendectomy	Acute suppurative appendicitis
A620	2021-02-14	Female	4 years 2 months	Inpatient	Peritoneal drainage fluid	Streptococcus anginosus	Laparoscopic appendectomy	Acute suppurative appendicitis
A621	2021-02-10	Male	6 years	Inpatient	Peritoneal drainage fluid	Escherichia coli	Laparoscopic appendectomy	Acute suppurative appendicitis
A622	2021-02-09	Female	9 years	Inpatient	Ascitic fluid	Escherichia coli	Laparoscopic appendectomy	Acute gangrenous appendicitis
A623	2021-02-07	Female	13 years	Inpatient	Ascitic fluid	Escherichia coli	Laparoscopic appendectomy	Acute suppurative appendicitis
A624	2021-02-06	Female	9 years	Inpatient	Pus	Escherichia coli	Laparoscopic appendectomy	Acute simple appendicitis
A625	2021-02-06	Female	10 years	Inpatient	Ascitic fluid	Escherichia coli	Laparoscopic appendectomy	Acute simple appendicitis
A626	2021-02-04	Male	14 years	Inpatient	Pus	Escherichia coli	Laparoscopic appendectomy	Acute appendicitis
A627	2021-02-02	Male	5 years 5 months	Inpatient	Pus	Escherichia coli	Laparoscopic appendectomy	Acute gangrenous appendicitis
A628	2021-01-31	Male	5 years 1 month	Inpatient	Pus	Escherichia coli	Laparoscopic appendectomy	Acute gangrenous appendicitis
A629	2021-01-29	Male	6 years	Inpatient	Peritoneal drainage fluid	Escherichia coli	Laparoscopic appendectomy	Acute suppurative appendicitis
A630	2021-01-27	Male	10 years	Inpatient	Peritoneal drainage fluid	Escherichia coli	Laparoscopic appendectomy	Acute suppurative appendicitis
A631	2021-01-16	Male	14 years	Inpatient	Peritoneal drainage fluid	Escherichia coli	Laparoscopic appendectomy	Acute simple appendicitis
A632	2021-01-13	Female	14 years	Inpatient	Ascitic fluid	Escherichia coli	Laparoscopic appendectomy	Acute simple appendicitis
A633	2021-01-12	Female	8 years	Inpatient	Pus	Pseudomonas aeruginosa	Laparoscopic appendectomy	Acute gangrenous appendicitis
A634	2021-01-09	Male	13 years	Inpatient	Pus	Pseudomonas aeruginosa	Laparoscopic appendectomy	Acute suppurative appendicitis
A635	2021-01-09	Male	12 years	Inpatient	Peritoneal drainage fluid	Pseudomonas aeruginosa	Laparoscopic appendectomy	Acute appendicitis
A636	2021-01-08	Female	7 years	Inpatient	Pus	Escherichia coli	Laparoscopic appendectomy	Acute simple appendicitis
A637	2021-01-08	Female	13 years	Inpatient	Peritoneal drainage fluid	Escherichia coli	Laparoscopic appendectomy	Acute simple appendicitis
A638	2020-12-31	Female	14 years	Inpatient	Ascitic fluid	Plesiomonas shigelloides	Laparoscopic appendectomy	Acute simple appendicitis
A639	2020-12-30	Male	10 years	Inpatient	Pus	Streptococcus Constellatus	Laparoscopic appendectomy	Acute suppurative appendicitis
A640	2020-12-30	Male	12 years	Inpatient	Pus	Escherichia coli	Laparoscopic appendectomy	Acute suppurative appendicitis
A641	2020-12-29	Female	7 years	Inpatient	Ascitic fluid	Escherichia coli	Laparoscopic appendectomy	Acute simple appendicitis
A642	2020-12-27	Female	10 years	Inpatient	Pus	Escherichia coli	Laparoscopic appendectomy	Acute suppurative appendicitis
A643	2020-12-23	Female	6 years	Inpatient	Pus	Escherichia coli	Laparoscopic appendectomy	Acute simple appendicitis
A644	2020-12-22	Female	4 years 10 months	Inpatient	Peritoneal drainage fluid	Escherichia coli	Laparoscopic appendectomy	Acute suppurative appendicitis
A645	2020-12-18	Female	11 years	Inpatient	Pus	Escherichia coli	Laparoscopic appendectomy	Acute simple appendicitis
A646	2020-12-17	Male	12 years	Inpatient	Pus	Escherichia coli	Laparoscopic appendectomy	Acute suppurative appendicitis
A647	2020-12-16	Male	10 years	Inpatient	Ascitic fluid	Pseudomonas aeruginosa	Laparoscopic appendectomy	Acute suppurative appendicitis
A648	2020-12-07	Male	11 years	Inpatient	Ascitic fluid	Escherichia coli	Laparoscopic appendectomy	Acute gangrenous appendicitis
A649	2020-12-06	Male	9 years	Inpatient	Pus	Escherichia coli	Laparoscopic appendectomy	Acute gangrenous appendicitis
A650	2020-12-03	Female	12 years	Inpatient	Ascitic fluid	Escherichia coli	Laparoscopic appendectomy	Acute gangrenous appendicitis
A651	2020-12-02	Male	6 years	Inpatient	Pus	Escherichia coli	Laparoscopic appendectomy	Acute suppurative appendicitis
A652	2020-11-20	Female	13 years	Inpatient	Pus	Escherichia coli	Laparoscopic appendectomy	Acute simple appendicitis
A653	2020-11-20	Male	9 years	Inpatient	Pus	Escherichia coli	Laparoscopic appendectomy	Acute simple appendicitis
A654	2020-11-16	Female	3 years 4 months	Inpatient	Pus	Escherichia coli	Laparoscopic appendectomy	Acute suppurative appendicitis
A655	2020-11-13	Male	10 years	Inpatient	Pus	Escherichia coli	Laparoscopic appendectomy	Acute simple appendicitis
A656	2020-11-13	Male	11 years	Inpatient	Ascitic fluid	Streptococcus gordonii	Laparoscopic appendectomy	Acute suppurative appendicitis
A657	2020-11-10	Male	15 years	Inpatient	Ascitic fluid	Escherichia coli	Laparoscopic appendectomy	Acute appendicitis
A658	2020-10-31	Female	5 years 3 months	Inpatient	Pus	Escherichia coli	Laparoscopic appendectomy	Acute simple appendicitis
A659	2020-10-31	Female	13 years	Inpatient	Peritoneal drainage fluid	Enterococcus gallinarum (Group D)	Laparoscopic appendectomy	Acute simple appendicitis
A660	2020-10-20	Male	4 years 8 months	Inpatient	Ascitic fluid	Escherichia coli	Laparoscopic appendectomy	Acute suppurative appendicitis
A661	2020-10-18	Male	11 years	Inpatient	Ascitic fluid	Escherichia coli	Laparoscopic appendectomy	Acute suppurative appendicitis
A662	2020-10-17	Male	9 years	Inpatient	Pus	Escherichia coli	Laparoscopic appendectomy	Acute simple appendicitis
A663	2020-10-15	Female	6 years	Inpatient	Peritoneal drainage fluid	Escherichia coli	Laparoscopic appendectomy	Acute suppurative appendicitis
A664	2020-10-13	Female	12 years	Inpatient	Ascitic fluid	Escherichia coli	Laparoscopic appendectomy	Acute suppurative appendicitis
A665	2020-10-12	Female	6 years	Inpatient	Ascitic fluid	Escherichia coli	Laparoscopic appendectomy	Acute suppurative appendicitis
A666	2020-10-09	Male	11 years	Inpatient	Ascitic fluid	Escherichia coli	Laparoscopic appendectomy	Acute suppurative appendicitis
A667	2020-10-04	Female	4 years 8 months	Inpatient	Ascitic fluid	Escherichia coli	Laparoscopic appendectomy	Acute suppurative appendicitis
A668	2020-09-28	Male	13 years	Inpatient	Ascitic fluid	Escherichia coli	Laparoscopic appendectomy	Acute simple appendicitis
A669	2020-09-26	Male	14 years	Inpatient	Ascitic fluid	Escherichia coli	Laparoscopic appendectomy	Acute suppurative appendicitis
A670	2020-09-24	Female	10 years	Inpatient	Ascitic fluid	Pseudomonas aeruginosa	Laparoscopic appendectomy	Acute suppurative appendicitis
A671	2020-09-20	Male	13 years	Inpatient	Ascitic fluid	Streptococcus anginosus	Laparoscopic appendectomy	Acute suppurative appendicitis
A672	2020-09-20	Male	10 years	Inpatient	Peritoneal drainage fluid	Streptococcus mitis	Laparoscopic appendectomy	Acute simple appendicitis
A673	2020-09-19	Male	11 years	Inpatient	Pus	Escherichia coli	Laparoscopic appendectomy	Acute suppurative appendicitis
A674	2020-09-18	Male	9 years	Inpatient	Pus	Escherichia coli	Laparoscopic appendectomy	Acute gangrenous appendicitis
A675	2020-09-17	Male	12 years	Inpatient	Peritoneal drainage fluid	Escherichia coli	Laparoscopic appendectomy	Acute simple appendicitis
A676	2020-09-16	Male	15 years	Inpatient	Ascitic fluid	Escherichia coli	Laparoscopic appendectomy	Acute simple appendicitis
A677	2020-09-16	Female	6 years	Inpatient	Pus	Escherichia coli	Laparoscopic appendectomy	Acute suppurative appendicitis
A678	2020-09-15	Female	4 years 6 months	Inpatient	Ascitic fluid	Streptococcus sanguinis	Laparoscopic appendectomy	Acute suppurative appendicitis
A679	2020-09-15	Male	8 years	Inpatient	Ascitic fluid	Escherichia coli	Laparoscopic appendectomy	Acute suppurative appendicitis
A680	2020-09-13	Male	2 years 11 months	Inpatient	Ascitic fluid	Escherichia coli	Laparoscopic appendectomy	Acute suppurative appendicitis
A681	2020-09-12	Male	7 years	Inpatient	Ascitic fluid	Pseudomonas aeruginosa	Laparoscopic appendectomy	Acute suppurative appendicitis
A682	2020-09-07	Female	8 years	Inpatient	Ascitic fluid	Escherichia coli	Laparoscopic appendectomy	Acute suppurative appendicitis
A683	2020-09-07	Female	11 years	Inpatient	Ascitic fluid	Escherichia coli	Laparoscopic appendectomy	Acute suppurative appendicitis
A684	2020-09-03	Male	9 years	Inpatient	Peritoneal drainage fluid	Escherichia coli	Laparoscopic appendectomy	Acute suppurative appendicitis
A685	2020-08-28	Male	6 years	Inpatient	Ascitic fluid	Escherichia coli	Laparoscopic appendectomy	Acute suppurative appendicitis
A686	2020-08-24	Male	9 years	Inpatient	Ascitic fluid	Escherichia coli	Laparoscopic appendectomy	Acute suppurative appendicitis
A687	2020-08-19	Male	9 years	Inpatient	Pus	Pseudomonas aeruginosa	Laparoscopic appendectomy	Acute suppurative appendicitis
A688	2020-08-18	Male	7 years	Inpatient	Ascitic fluid	Escherichia coli	Laparoscopic appendectomy	Acute suppurative appendicitis
A689	2020-08-16	Female	5 years 10 months	Inpatient	Pus	Escherichia coli	Laparoscopic appendectomy	Acute suppurative appendicitis
A690	2020-08-13	Female	3 years 10 months	Inpatient	Ascitic fluid	Aeromonas veronii biovar sobria	Laparoscopic appendectomy	Acute suppurative appendicitis
A691	2020-08-12	Male	13 years	Inpatient	Pus	Escherichia coli	Laparoscopic appendectomy	Acute suppurative appendicitis
A692	2020-08-09	Male	4 years 9 months	Inpatient	Ascitic fluid	Enterococcus faecium (Group D)	Laparoscopic appendectomy	Acute gangrenous appendicitis
A693	2020-08-07	Female	11 years	Inpatient	Pus	Escherichia coli	Laparoscopic appendectomy	Acute suppurative appendicitis
A694	2020-08-07	Male	8 years	Inpatient	Ascitic fluid	Escherichia coli	Laparoscopic appendectomy	Acute suppurative appendicitis
A695	2020-08-06	Female	11 years	Inpatient	Pus	Escherichia coli	Laparoscopic appendectomy	Acute suppurative appendicitis
A696	2020-08-06	Male	7 years	Inpatient	Pus	Escherichia coli	Laparoscopic appendectomy	Acute gangrenous appendicitis
A697	2020-08-04	Male	12 years	Inpatient	Ascitic fluid	Klebsiella pneumoniae	Laparoscopic appendectomy	Acute suppurative appendicitis
A698	2020-08-04	Female	7 years	Inpatient	Pus	Escherichia coli	Laparoscopic appendectomy	Acute suppurative appendicitis
A699	2020-08-02	Female	8 years	Inpatient	Pus	Escherichia coli	Laparoscopic appendectomy	Acute suppurative appendicitis
A700	2020-08-01	Male	11 years	Inpatient	Ascitic fluid	Escherichia coli	Laparoscopic appendectomy	Acute suppurative appendicitis
A701	2020-07-31	Male	14 years	Inpatient	Ascitic fluid	Escherichia coli	Laparoscopic appendectomy	Acute suppurative appendicitis
A702	2020-07-29	Female	10 years	Inpatient	Ascitic fluid	Escherichia coli	Laparoscopic appendectomy	Acute suppurative appendicitis
A703	2020-07-28	Male	9 years	Inpatient	Ascitic fluid	Escherichia coli	Laparoscopic appendectomy	Acute suppurative appendicitis
A704	2020-07-23	Male	11 years	Inpatient	Pus	Escherichia coli	Laparoscopic appendectomy	Acute suppurative appendicitis
A705	2020-07-22	Male	7 years	Inpatient	Pus	Staphylococcus hominis	Laparoscopic appendectomy	Acute suppurative appendicitis
A706	2020-07-20	Male	12 years	Inpatient	Pus	Escherichia coli	Laparoscopic appendectomy	Acute suppurative appendicitis
A707	2020-07-18	Male	10 years	Inpatient	Pus	Escherichia coli	Laparoscopic appendectomy	Acute suppurative appendicitis
A708	2020-07-15	Female	5 years 4 months	Inpatient	Peritoneal drainage fluid	Escherichia coli	Laparoscopic appendectomy	Acute suppurative appendicitis
A709	2020-07-13	Male	12 years	Inpatient	Pus	Escherichia coli	Laparoscopic appendectomy	Acute suppurative appendicitis
A710	2020-07-11	Female	10 years	Inpatient	Pus	Comamonas testosteroni	Laparoscopic appendectomy	Acute suppurative appendicitis
A711	2020-07-10	Male	7 years	Inpatient	Pus	Escherichia coli	Laparoscopic appendectomy	Acute suppurative appendicitis
A712	2020-07-09	Female	5 years 3 months	Inpatient	Pus	Klebsiella pneumoniae	Laparoscopic appendectomy	Acute suppurative appendicitis
A713	2020-07-09	Male	7 years	Inpatient	Ascitic fluid	Escherichia coli	Laparoscopic appendectomy	Acute suppurative appendicitis
A714	2020-07-09	Male	10 years	Inpatient	Pus	Escherichia coli	Laparoscopic appendectomy	Acute suppurative appendicitis
A715	2020-07-06	Female	4 years 1 month	Inpatient	Pus	Comamonas testosteroni	Laparoscopic appendectomy	Acute gangrenous appendicitis
A716	2020-07-05	Male	14 years	Inpatient	Pus	Escherichia coli	Laparoscopic appendectomy	Acute suppurative appendicitis
A717	2020-07-03	Female	6 years	Inpatient	Pus	Escherichia coli	Laparoscopic appendectomy	Acute suppurative appendicitis
A718	2020-07-03	Male	10 years	Inpatient	Pus	Enterococcus avium (Group D)	Laparoscopic appendectomy	Acute suppurative appendicitis
A719	2020-07-03	Female	8 years	Inpatient	Pus	Staphylococcus warneri	Laparoscopic appendectomy	Acute suppurative appendicitis
A720	2020-06-30	Male	8 years	Inpatient	Ascitic fluid	Escherichia coli	Laparoscopic appendectomy	Acute suppurative appendicitis
A721	2020-06-30	Female	12 years	Inpatient	Pus	Escherichia coli	Laparoscopic appendectomy	Acute simple appendicitis
A722	2020-06-29	Female	5 years 8 months	Inpatient	Ascitic fluid	Escherichia coli	Laparoscopic appendectomy	Acute suppurative appendicitis
A723	2020-06-25	Female	12 years	Inpatient	Ascitic fluid	Comamonas testosteroni	Laparoscopic appendectomy	Acute suppurative appendicitis
A724	2020-06-23	Female	3 years 6 months	Inpatient	Pus	Escherichia coli	Laparoscopic appendectomy	Acute suppurative appendicitis
A725	2020-06-22	Male	4 years 1 month	Inpatient	Peritoneal drainage fluid	Escherichia coli	Laparoscopic appendectomy	Acute suppurative appendicitis
A726	2020-06-21	Male	10 years	Inpatient	Ascitic fluid	Escherichia coli	Laparoscopic appendectomy	Acute simple appendicitis
A727	2020-06-21	Female	3 years 6 months	Inpatient	Pus	Escherichia coli	Laparoscopic appendectomy	Acute suppurative appendicitis
A728	2020-06-21	Female	9 years	Inpatient	Ascitic fluid	Escherichia coli	Laparoscopic appendectomy	Acute suppurative appendicitis
A729	2020-06-20	Female	11 years	Inpatient	Pus	Escherichia coli	Laparoscopic appendectomy	Acute suppurative appendicitis
A730	2020-06-19	Male	11 years	Inpatient	Pus	Escherichia coli	Laparoscopic appendectomy	Acute suppurative appendicitis
A731	2020-06-19	Female	13 years	Inpatient	Pus	Escherichia coli	Laparoscopic appendectomy	Acute suppurative appendicitis
A732	2020-06-17	Male	6 years	Inpatient	Pus	Escherichia coli	Laparoscopic appendectomy	Acute suppurative appendicitis
A733	2020-06-13	Female	1 year	Inpatient	Pus	Pseudomonas aeruginosa	Laparoscopic appendectomy	Acute simple appendicitis
A734	2020-06-12	Female	12 years	Inpatient	Pus	Escherichia coli	Laparoscopic appendectomy	Acute suppurative appendicitis
A735	2020-06-09	Male	9 years	Inpatient	Pus	Escherichia coli	Laparoscopic appendectomy	Acute suppurative appendicitis
A736	2020-06-09	Female	13 years	Inpatient	Pus	Escherichia coli	Laparoscopic appendectomy	Acute suppurative appendicitis
A737	2020-06-08	Male	13 years	Inpatient	Pus	Streptococcus anginosus	Laparoscopic appendectomy	Acute suppurative appendicitis
A738	2020-06-08	Male	8 years	Inpatient	Pus	Escherichia coli	Laparoscopic appendectomy	Acute simple appendicitis
A739	2020-06-05	Female	9 years	Inpatient	Pus	Escherichia coli	Laparoscopic appendectomy	Acute suppurative appendicitis
A740	2020-06-01	Male	12 years	Inpatient	Pus	Escherichia coli	Laparoscopic appendectomy	Acute suppurative appendicitis
A741	2020-05-29	Male	6 years	Inpatient	Pus	Escherichia coli	Laparoscopic appendectomy	Acute gangrenous appendicitis
A742	2020-05-28	Female	9 years	Inpatient	Pus	Escherichia coli	Laparoscopic appendectomy	Acute suppurative appendicitis
A743	2020-05-27	Female	9 years	Inpatient	Pus	Escherichia coli	Laparoscopic appendectomy	Acute suppurative appendicitis
A744	2020-05-26	Female	5 years	Inpatient	Pus	Escherichia coli	Laparoscopic appendectomy	Acute suppurative appendicitis
A745	2020-05-24	Female	12 years	Inpatient	Pus	Klebsiella pneumoniae	Laparoscopic appendectomy	Acute suppurative appendicitis
A746	2020-05-24	Female	8 years	Inpatient	Pus	Escherichia coli	Laparoscopic appendectomy	Acute suppurative appendicitis
A747	2020-05-22	Male	6 years	Inpatient	Pus	Escherichia coli	Laparoscopic appendectomy	Acute suppurative appendicitis
A748	2020-05-16	Male	10 years	Inpatient	Pus	Enterococcus gallinarum (Group D)	Laparoscopic appendectomy	Acute simple appendicitis
A749	2020-05-14	Male	13 years	Inpatient	Ascitic fluid	Pseudomonas aeruginosa	Laparoscopic appendectomy	Acute gangrenous appendicitis
A750	2020-05-13	Male	12 years	Inpatient	Pus	Streptococcus pyogenes (Group A)	Laparoscopic appendectomy	Acute suppurative appendicitis
A751	2020-05-11	Female	4 years	Inpatient	Ascitic fluid	Escherichia coli	Laparoscopic appendectomy	Acute suppurative appendicitis
A752	2020-05-09	Female	9 years	Inpatient	Pus	Enterococcus casseliflavus (Group D)	Laparoscopic appendectomy	Acute simple appendicitis
A753	2020-05-09	Male	11 years	Inpatient	Ascitic fluid	Escherichia coli	Laparoscopic appendectomy	Acute suppurative appendicitis
A754	2020-05-08	Male	9 years	Inpatient	Pus	Streptococcus gordonii	Laparoscopic appendectomy	Acute suppurative appendicitis
A755	2020-05-04	Female	13 years	Inpatient	Pus	Escherichia coli	Laparoscopic appendectomy	Acute gangrenous appendicitis
A756	2020-04-28	Female	14 years	Inpatient	Pus	Enterococcus avium (Group D)	Laparoscopic appendectomy	Acute suppurative appendicitis
A757	2020-04-27	Male	10 years	Inpatient	Pus	Escherichia coli	Laparoscopic appendectomy	Acute suppurative appendicitis
A758	2020-04-25	Male	11 years	Inpatient	Pus	Escherichia coli	Laparoscopic appendectomy	Acute simple appendicitis
A759	2020-04-24	Female	5 years	Inpatient	Pus	Streptococcus anginosus	Laparoscopic appendectomy	Acute suppurative appendicitis
A760	2020-04-19	Female	13 years	Inpatient	Pus	Comamonas testosteroni	Laparoscopic appendectomy	Acute simple appendicitis
A761	2020-04-18	Male	12 years	Inpatient	Pus	Escherichia coli	Laparoscopic appendectomy	Acute suppurative appendicitis
A762	2020-04-18	Female	7 years	Inpatient	Pus	Escherichia coli	Laparoscopic appendectomy	Acute suppurative appendicitis
A763	2020-04-13	Male	14 years	Inpatient	Pus	Proteus vulgaris	Laparoscopic appendectomy	Acute suppurative appendicitis
A764	2020-04-11	Male	11 years	Inpatient	Pus	Escherichia coli	Laparoscopic appendectomy	Acute suppurative appendicitis
A765	2020-04-09	Male	11 years	Inpatient	Pus	Pseudomonas aeruginosa	Laparoscopic appendectomy	Acute gangrenous appendicitis
A766	2020-04-09	Male	10 years	Inpatient	Pus	Escherichia coli	Laparoscopic appendectomy	Acute gangrenous appendicitis
A767	2020-04-09	Male	11 years	Inpatient	Peritoneal drainage fluid	Escherichia coli	Laparoscopic appendectomy	Acute suppurative appendicitis
A768	2020-04-08	Male	10 years	Inpatient	Pus	Pseudomonas aeruginosa	Laparoscopic appendectomy	Acute suppurative appendicitis
A769	2020-04-06	Male	7 years	Inpatient	Pus	Pseudomonas aeruginosa	Laparoscopic appendectomy	Acute simple appendicitis
A770	2020-04-05	Male	7 years	Inpatient	Ascitic fluid	Cronobacter sakazakii	Laparoscopic appendectomy	Acute simple appendicitis
A771	2020-04-04	Male	12 years	Inpatient	Pus	Escherichia coli	Laparoscopic appendectomy	Acute simple appendicitis
A772	2020-03-30	Male	10 years	Inpatient	Pus	Escherichia coli	Laparoscopic appendectomy	Acute simple appendicitis
A773	2020-03-25	Male	11 years	Inpatient	Pus	Escherichia coli	Laparoscopic appendectomy	Acute suppurative appendicitis
A774	2020-03-20	Female	6 years	Inpatient	Pus	Escherichia coli	Laparoscopic appendectomy	Acute simple appendicitis
A775	2020-03-19	Female	13 years	Inpatient	Pus	Klebsiella pneumoniae	Laparoscopic appendectomy	Acute suppurative appendicitis
A776	2020-03-19	Female	11 years	Inpatient	Pus	Escherichia coli	Laparoscopic appendectomy	Acute suppurative appendicitis
A777	2020-03-13	Male	5 years	Inpatient	Pus	Escherichia coli	Laparoscopic appendectomy	Acute suppurative appendicitis
A778	2020-03-12	Female	8 years	Inpatient	Pus	Enterococcus faecalis (Group D)	Laparoscopic appendectomy	Acute suppurative appendicitis
A779	2020-02-08	Female	8 years	Inpatient	Pus	Citrobacter koseri	Laparoscopic appendectomy	Acute suppurative appendicitis
A780	2020-02-07	Female	9 years	Inpatient	Pus	Escherichia coli	Laparoscopic appendectomy	Acute suppurative appendicitis
A781	2020-02-01	Male	5 years	Inpatient	Pus	Comamonas testosteroni	Laparoscopic appendectomy	Acute gangrenous appendicitis
A782	2020-02-01	Male	6 years	Inpatient	Pus	Pseudomonas aeruginosa	Laparoscopic appendectomy	Acute suppurative appendicitis
A783	2020-01-29	Male	9 years	Inpatient	Peritoneal drainage fluid	Escherichia coli	Laparoscopic appendectomy	Acute suppurative appendicitis
A784	2020-01-27	Female	4 years	Inpatient	Pus	Escherichia coli	Laparoscopic appendectomy	Acute suppurative appendicitis
A785	2020-01-26	Female	10 years	Inpatient	Peritoneal drainage fluid	Pseudomonas aeruginosa	Laparoscopic appendectomy	Acute suppurative appendicitis
A786	2020-01-23	Female	10 years	Inpatient	Pus	Streptococcus Constellatus	Laparoscopic appendectomy	Acute suppurative appendicitis
A787	2020-01-23	Female	13 years	Inpatient	Peritoneal drainage fluid	Escherichia coli	Laparoscopic appendectomy	Acute simple appendicitis
A788	2020-01-21	Male	15 years	Inpatient	Peritoneal drainage fluid	Escherichia coli	Laparoscopic appendectomy	Acute suppurative appendicitis
A789	2020-01-17	Male	9 years	Inpatient	Pus	Escherichia coli	Laparoscopic appendectomy	Acute suppurative appendicitis
A790	2020-01-16	Female	14 years	Inpatient	Pus	Escherichia coli	Laparoscopic appendectomy	Acute simple appendicitis
A791	2020-01-14	Male	9 years	Inpatient	Pus	Escherichia coli	Laparoscopic appendectomy	Acute suppurative appendicitis
A792	2019-12-23	Male	5 years	Inpatient	Pus	Escherichia coli	Laparoscopic appendectomy	Acute suppurative appendicitis
A793	2019-12-15	Male	9 years	Inpatient	Peritoneal drainage fluid	Escherichia coli	Laparoscopic appendectomy	Acute suppurative appendicitis
A794	2019-12-15	Female	4 years	Inpatient	Pus	Escherichia coli	Laparoscopic appendectomy	Acute gangrenous appendicitis
A795	2019-12-14	Male	10 years	Inpatient	Pus	Escherichia coli	Laparoscopic appendectomy	Acute suppurative appendicitis
A796	2019-12-13	Female	13 years	Inpatient	Pus	Streptococcus anginosus	Laparoscopic appendectomy	Acute suppurative appendicitis
A797	2019-12-11	Male	5 years	Inpatient	Pus	Escherichia coli	Laparoscopic appendectomy	Acute suppurative appendicitis
A798	2019-12-08	Male	12 years	Inpatient	Pus	Escherichia coli	Laparoscopic appendectomy	Acute gangrenous appendicitis
A799	2019-11-28	Male	8 years	Inpatient	Pus	Pseudomonas aeruginosa	Laparoscopic appendectomy	Acute gangrenous appendicitis
A800	2019-11-27	Female	12 years	Inpatient	Pus	Escherichia coli	Laparoscopic appendectomy	Acute suppurative appendicitis
A801	2019-11-20	Male	5 years	Inpatient	Pus	Escherichia coli	Laparoscopic appendectomy	Acute suppurative appendicitis
A802	2019-11-15	Male	7 years	Inpatient	Pus	Escherichia coli	Laparoscopic appendectomy	Acute suppurative appendicitis
A803	2019-11-04	Male	2 years	Inpatient	Pus	Enterococcus avium (Group D)	Laparoscopic appendectomy	Acute suppurative appendicitis
A804	2019-10-28	Female	3 years	Inpatient	Peritoneal drainage fluid	Escherichia coli	Laparoscopic appendectomy	Acute suppurative appendicitis
A805	2019-10-27	Male	8 years	Inpatient	Pus	Escherichia coli	Laparoscopic appendectomy	Acute suppurative appendicitis
A806	2019-10-24	Female	7 years	Inpatient	Pus	Escherichia coli	Laparoscopic appendectomy	Acute gangrenous appendicitis
A807	2019-10-24	Female	10 years	Inpatient	Pus	Enterococcus avium (Group D)	Laparoscopic appendectomy	Acute gangrenous appendicitis
A808	2019-10-23	Female	10 years	Inpatient	Peritoneal drainage fluid	Escherichia coli	Laparoscopic appendectomy	Acute suppurative appendicitis
A809	2019-10-21	Male	8 years	Inpatient	Pus	Escherichia coli	Laparoscopic appendectomy	Acute gangrenous appendicitis
A810	2019-10-20	Female	5 years	Inpatient	Peritoneal drainage fluid	Escherichia coli	Laparoscopic appendectomy	Acute simple appendicitis
A811	2019-10-20	Male	8 years	Inpatient	Pus	Escherichia coli	Laparoscopic appendectomy	Acute gangrenous appendicitis
A812	2019-10-20	Male	8 years	Inpatient	Pus	Escherichia coli	Laparoscopic appendectomy	Acute gangrenous appendicitis
A813	2019-10-18	Male	9 years	Inpatient	Pus	Serratia fonticola	Laparoscopic appendectomy	Acute suppurative appendicitis
A814	2019-10-16	Male	11 years	Inpatient	Pus	Morganella morganii	Laparoscopic appendectomy	Acute simple appendicitis
A815	2019-10-14	Female	7 years	Inpatient	Peritoneal drainage fluid	Escherichia coli	Laparoscopic appendectomy	Acute suppurative appendicitis
A816	2019-10-13	Male	12 years	Inpatient	Peritoneal drainage fluid	Escherichia coli	Laparoscopic appendectomy	Acute suppurative appendicitis
A817	2019-10-11	Male	7 years	Inpatient	Peritoneal drainage fluid	Escherichia coli	Laparoscopic appendectomy	Acute gangrenous appendicitis
A818	2019-10-09	Female	14 years	Inpatient	Pus	Escherichia coli	Laparoscopic appendectomy	Acute suppurative appendicitis
A819	2019-10-02	Male	11 years	Inpatient	Pus	Escherichia coli	Laparoscopic appendectomy	Acute gangrenous appendicitis
A820	2019-09-29	Male	11 years	Inpatient	Pus	Pseudomonas aeruginosa	Laparoscopic appendectomy	Acute suppurative appendicitis
A821	2019-09-25	Male	14 years	Inpatient	Pus	Comamonas testosteroni	Laparoscopic appendectomy	Acute suppurative appendicitis
A822	2019-09-25	Male	11 years	Inpatient	Peritoneal drainage fluid	Escherichia coli	Laparoscopic appendectomy	Acute gangrenous appendicitis
A823	2019-09-13	Female	14 years	Inpatient	Pus	Escherichia coli	Laparoscopic appendectomy	Acute suppurative appendicitis
A824	2019-09-12	Male	8 years	Inpatient	Pus	Streptococcus anginosus	Laparoscopic appendectomy	Acute suppurative appendicitis
A825	2019-09-11	Female	8 years	Inpatient	Pus	Comamonas testosteroni	Laparoscopic appendectomy	Acute suppurative appendicitis
A826	2019-09-08	Male	11 years	Inpatient	Peritoneal drainage fluid	Streptococcus Constellatus	Laparoscopic appendectomy	Acute suppurative appendicitis
A827	2019-09-08	Male	8 years	Inpatient	Pus	Escherichia coli	Laparoscopic appendectomy	Acute simple appendicitis
A828	2019-09-05	Female	7 years	Inpatient	Pus	Escherichia coli	Laparoscopic appendectomy	Acute suppurative appendicitis
A829	2019-09-05	Male	12 years	Inpatient	Pus	Escherichia coli	Laparoscopic appendectomy	Acute suppurative appendicitis
A830	2019-09-02	Female	12 years	Inpatient	Peritoneal drainage fluid	Escherichia coli	Laparoscopic appendectomy	Acute gangrenous appendicitis
A831	2019-08-31	Male	7 years	Inpatient	Pus	Escherichia coli	Laparoscopic appendectomy	Acute gangrenous appendicitis
A832	2019-08-26	Male	3 years	Inpatient	Pus	Escherichia coli	Laparoscopic appendectomy	Acute gangrenous appendicitis
A833	2019-08-22	Male	8 years	Inpatient	Pus	Streptococcus anginosus	Laparoscopic appendectomy	Acute suppurative appendicitis
A834	2019-08-20	Female	8 years	Inpatient	Pus	Escherichia coli	Laparoscopic appendectomy	Acute suppurative appendicitis
A835	2019-08-20	Female	6 years	Inpatient	Pus	Escherichia coli	Laparoscopic appendectomy	Acute gangrenous appendicitis
A836	2019-08-17	Female	10 years	Inpatient	Peritoneal drainage fluid	Escherichia coli	Laparoscopic appendectomy	Acute suppurative appendicitis
A837	2019-08-15	Male	6 years	Inpatient	Pus	Escherichia coli	Laparoscopic appendectomy	Acute gangrenous appendicitis
A838	2019-08-13	Female	12 years	Inpatient	Peritoneal drainage fluid	Escherichia coli	Laparoscopic appendectomy	Acute suppurative appendicitis
A839	2019-08-13	Female	10 years	Inpatient	Pus	Aeromonas veronii biovar sobria	Laparoscopic appendectomy	Acute gangrenous appendicitis
A840	2019-08-07	Male	10 years	Inpatient	Pus	Escherichia coli	Laparoscopic appendectomy	Acute simple appendicitis
A841	2019-07-26	Female	7 years	Inpatient	Pus	Escherichia coli	Laparoscopic appendectomy	Acute suppurative appendicitis
A842	2019-07-25	Male	6 years	Inpatient	Pus	Pseudomonas aeruginosa	Laparoscopic appendectomy	Acute suppurative appendicitis
A843	2019-07-15	Female	3 years	Inpatient	Pus	Pseudomonas aeruginosa	Laparoscopic appendectomy	Acute gangrenous appendicitis
A844	2019-07-11	Female	8 years	Inpatient	Peritoneal drainage fluid	Escherichia coli	Laparoscopic appendectomy	Acute suppurative appendicitis
A845	2019-07-10	Male	14 years	Inpatient	Peritoneal drainage fluid	Pseudomonas aeruginosa	Laparoscopic appendectomy	Acute suppurative appendicitis
A846	2019-07-09	Male	12 years	Inpatient	Pus	Escherichia coli	Laparoscopic appendectomy	Acute suppurative appendicitis
A847	2019-07-09	Male	12 years	Inpatient	Pus	Enterococcus faecalis (Group D)	Laparoscopic appendectomy	Acute suppurative appendicitis
A848	2019-07-01	Male	12 years	Inpatient	Ascitic fluid	Escherichia coli	Laparoscopic appendectomy	Acute simple appendicitis
A849	2019-07-01	Female	4 years	Inpatient	Pus	Escherichia coli	Laparoscopic appendectomy	Acute suppurative appendicitis
A850	2019-06-27	Male	9 years	Inpatient	Pus	Escherichia coli	Laparoscopic appendectomy	Acute gangrenous appendicitis
A851	2019-06-17	Female	3 years	Inpatient	Pus	Pseudomonas aeruginosa	Laparoscopic appendectomy	Acute suppurative appendicitis
A852	2019-06-16	Male	9 years	Inpatient	Pus	Enterococcus faecalis (Group D)	Laparoscopic appendectomy	Acute suppurative appendicitis
A853	2019-06-12	Male	10 years	Inpatient	Pus	Escherichia coli	Laparoscopic appendectomy	Acute suppurative appendicitis
A854	2019-06-11	Female	12 years	Inpatient	Pus	Escherichia coli	Laparoscopic appendectomy	Acute suppurative appendicitis
A855	2019-06-09	Male	7 years	Inpatient	Pus	Pseudomonas aeruginosa	Laparoscopic appendectomy	Acute suppurative appendicitis
A856	2019-06-08	Male	14 years	Inpatient	Pus	Escherichia coli	Laparoscopic appendectomy	Acute suppurative appendicitis
A857	2019-06-05	Female	11 years	Inpatient	Pus	Klebsiella aerogenes	Laparoscopic appendectomy	Acute suppurative appendicitis
A858	2019-06-04	Male	10 years	Inpatient	Peritoneal drainage fluid	Escherichia coli	Laparoscopic appendectomy	Acute suppurative appendicitis
A859	2019-06-03	Male	11 years	Inpatient	Pus	Escherichia coli	Laparoscopic appendectomy	Acute suppurative appendicitis
A860	2019-05-31	Female	6 years	Inpatient	Pus	Pseudomonas aeruginosa	Laparoscopic appendectomy	Acute suppurative appendicitis
A861	2019-05-31	Male	10 years	Inpatient	Pus	Escherichia coli	Laparoscopic appendectomy	Acute suppurative appendicitis
A862	2019-05-19	Male	11 years	Inpatient	Pus	Streptococcus Constellatus	Laparoscopic appendectomy	Acute suppurative appendicitis
A863	2019-05-15	Male	13 years	Inpatient	Pus	Enterococcus avium (Group D)	Laparoscopic appendectomy	Acute suppurative appendicitis
A864	2019-05-15	Male	11 years	Inpatient	Pus	Escherichia coli	Laparoscopic appendectomy	Acute simple appendicitis
A865	2019-05-14	Male	6 years	Inpatient	Pus	Escherichia coli	Laparoscopic appendectomy	Acute suppurative appendicitis
A866	2019-05-07	Female	8 years	Inpatient	Pus	Enterococcus avium (Group D)	Laparoscopic appendectomy	Acute suppurative appendicitis
A867	2019-04-24	Female	12 years	Inpatient	Pus	Escherichia coli	Laparoscopic appendectomy	Acute suppurative appendicitis
A868	2019-04-21	Female	12 years	Inpatient	Peritoneal drainage fluid	Escherichia coli	Laparoscopic appendectomy	Acute simple appendicitis
A869	2019-04-12	Female	11 years	Inpatient	Pus	Pseudomonas aeruginosa	Laparoscopic appendectomy	Acute suppurative appendicitis
A870	2019-04-10	Female	7 years	Inpatient	Pus	Escherichia coli	Laparoscopic appendectomy	Acute gangrenous appendicitis
A871	2019-03-30	Female	6 years	Inpatient	Peritoneal drainage fluid	Escherichia coli	Laparoscopic appendectomy	Acute suppurative appendicitis
A872	2019-03-24	Female	14 years	Inpatient	Pus	Escherichia coli	Laparoscopic appendectomy	Acute suppurative appendicitis
A873	2019-03-23	Male	6 years	Inpatient	Pus	Escherichia coli	Laparoscopic appendectomy	Acute suppurative appendicitis
A874	2019-03-20	Female	9 years	Inpatient	Peritoneal drainage fluid	Escherichia coli	Laparoscopic appendectomy	Acute suppurative appendicitis
A875	2019-03-19	Male	8 years	Inpatient	Pus	Escherichia coli	Laparoscopic appendectomy	Acute suppurative appendicitis
A876	2019-03-13	Male	9 years	Inpatient	Pus	Escherichia coli	Laparoscopic appendectomy	Acute simple appendicitis
A877	2019-03-13	Male	9 years	Inpatient	Pus	Escherichia coli	Laparoscopic appendectomy	Acute suppurative appendicitis
A878	2019-03-12	Male	9 years	Inpatient	Pus	Escherichia coli	Laparoscopic appendectomy	Acute suppurative appendicitis
A879	2019-03-05	Female	9 years	Inpatient	Pus	Escherichia coli	Laparoscopic appendectomy	Acute suppurative appendicitis
A880	2019-03-04	Female	16 years	Inpatient	Pus	Escherichia coli	Laparoscopic appendectomy	Acute suppurative appendicitis
A881	2019-03-02	Male	12 years	Inpatient	Pus	Escherichia coli	Open appendectomy	Acute suppurative appendicitis
A882	2019-02-28	Male	4 years	Inpatient	Pus	Escherichia coli	Laparoscopic appendectomy	Acute suppurative appendicitis
A883	2019-02-28	Male	3 years	Inpatient	Peritoneal drainage fluid	Pseudomonas aeruginosa	Laparoscopic appendectomy	Acute suppurative appendicitis
A884	2019-02-27	Male	9 years	Inpatient	Pus	Escherichia coli	Laparoscopic appendectomy	Acute suppurative appendicitis
A885	2019-02-24	Female	6 years	Inpatient	Pus	Escherichia coli	Laparoscopic appendectomy	Acute suppurative appendicitis
A886	2019-02-23	Male	11 years	Inpatient	Peritoneal drainage fluid	Escherichia coli	Laparoscopic appendectomy	Acute suppurative appendicitis
A887	2019-02-20	Female	14 years	Inpatient	Pus	Escherichia coli	Laparoscopic appendectomy	Acute appendicitis
A888	2019-02-20	Female	10 years	Inpatient	Peritoneal drainage fluid	Escherichia coli	Laparoscopic appendectomy	Acute suppurative appendicitis
A889	2019-02-04	Female	11 years	Inpatient	Pus	Escherichia coli	Laparoscopic appendectomy	Acute suppurative appendicitis
A890	2019-02-02	Female	6 years	Inpatient	Peritoneal drainage fluid	Escherichia coli	Laparoscopic appendectomy	Acute suppurative appendicitis
A891	2019-02-01	Female	7 years	Inpatient	Peritoneal drainage fluid	Proteus penneri	Laparoscopic appendectomy	Acute suppurative appendicitis
A892	2019-01-31	Male	7 years	Inpatient	Peritoneal drainage fluid	Escherichia coli	Laparoscopic appendectomy	Acute suppurative appendicitis
A893	2019-01-26	Male	4 years	Inpatient	Peritoneal drainage fluid	Streptococcus gordonii	Laparoscopic appendectomy	Acute suppurative appendicitis
A894	2019-01-25	Male	13 years	Inpatient	Peritoneal drainage fluid	Escherichia coli	Laparoscopic appendectomy	Acute simple appendicitis
A895	2019-01-25	Male	13 years	Inpatient	Peritoneal drainage fluid	Escherichia coli	Laparoscopic appendectomy	Acute suppurative appendicitis
A896	2019-01-18	Male	4 years	Inpatient	Peritoneal drainage fluid	Escherichia coli	Laparoscopic appendectomy	Acute suppurative appendicitis
A897	2019-01-08	Male	10 years	Inpatient	Pus	Escherichia coli	Laparoscopic appendectomy	Acute appendicitis
A898	2024-05-05	Male	4 years 5 months	Inpatient	Pus	Streptococcus Constellatus	Laparoscopic appendectomy	Acute suppurative appendicitis
A899	2020-06-11	Male	6 years	Inpatient	Ascitic fluid	Escherichia coli	Laparoscopic appendectomy	Acute suppurative appendicitis
A900	2022-01-28	Male	8 years	Inpatient	Peritoneal drainage fluid	Pseudomonas aeruginosa	Laparoscopic appendectomy	Acute suppurative appendicitis
A901	2024-06-28	Male	13 years	Inpatient	Pus	Escherichia coli	Laparoscopic appendectomy	Acute appendicitis
A902	2020-06-13	Male	10 years	Inpatient	Pus	Streptococcus anginosus	Laparoscopic appendectomy	Acute suppurative appendicitis
A903	2024-12-04	Male	15 years	Inpatient	Pus	Escherichia coli	Laparoscopic appendectomy	Acute simple appendicitis
A904	2023-02-17	Male	9 years	Inpatient	Pus	Escherichia coli	Laparoscopic appendectomy	Acute simple appendicitis
A905	2021-12-22	Male	5 years 7 months	Inpatient	Ascitic fluid	Pseudomonas aeruginosa	Laparoscopic appendectomy	Acute suppurative appendicitis
A906	2024-08-26	Male	11 years	Inpatient	Pus	Escherichia coli	Laparoscopic appendectomy	Acute suppurative appendicitis
A907	2024-09-23	Female	6 years	Inpatient	Pus	Escherichia coli	Laparoscopic appendectomy	Acute suppurative appendicitis
A908	2021-02-01	Male	10 years	Inpatient	Pus	Escherichia coli	Laparoscopic appendectomy	Acute suppurative appendicitis
A909	2021-08-27	Female	4 years 5 months	Inpatient	Peritoneal drainage fluid	Streptococcus anginosus	Laparoscopic appendectomy	Acute suppurative appendicitis
A910	2019-08-16	Male	11 years	Inpatient	Pus	Streptococcus anginosus	Laparoscopic appendectomy	Acute appendicitis
A911	2022-09-06	Male	4 years 1 month	Inpatient	Peritoneal drainage fluid	Escherichia coli	Laparoscopic appendectomy	Acute suppurative appendicitis
A912	2023-03-03	Male	7 years	Inpatient	Peritoneal drainage fluid	Citrobacter braakii	Laparoscopic appendectomy	Acute suppurative appendicitis
A913	2023-02-02	Female	3 years 6 months	Inpatient	Peritoneal drainage fluid	Escherichia coli	Laparoscopic appendectomy	Acute simple appendicitis
A914	2023-01-01	Male	8 years	Inpatient	Pus	Pseudomonas aeruginosa	Laparoscopic appendectomy	Acute suppurative appendicitis
A915	2022-12-27	Female	3 years 1 month	Inpatient	Pus	Escherichia coli	Laparoscopic appendectomy	Acute gangrenous appendicitis
B0001	2024-12-24	Female	12 years	Inpatient	Pus	Escherichia coli; Klebsiella pneumoniae	Laparoscopic appendectomy	Acute suppurative appendicitis
B0002	2024-12-17	Male	12 years	Inpatient	Peritoneal drainage fluid	Comamonas testosteroni; Proteus mirabilis	Laparoscopic appendectomy	Acute simple appendicitis
B0003	2024-12-15	Male	4 years 1 month	Inpatient	Ascitic fluid	Escherichia coli; Pseudomonas aeruginosa	Laparoscopic appendectomy	Acute gangrenous appendicitis
B0004	2024-12-05	Male	12 years	Inpatient	Peritoneal drainage fluid	Klebsiella pneumoniae; Pseudomonas aeruginosa	Laparoscopic appendectomy	Acute suppurative appendicitis
B0005	2024-12-05	Male	8 years	Inpatient	Pus	Enterococcus avium (Group D); Neisseria elongata	Laparoscopic appendectomy	Acute suppurative appendicitis
B0006	2024-12-03	Male	12 years	Inpatient	Ascitic fluid	Escherichia coli; Streptococcus anginosus	Laparoscopic appendectomy	Acute suppurative appendicitis
B0007	2024-12-03	Female	8 years	Inpatient	Pus	Escherichia coli; Streptococcus anginosus	Laparoscopic appendectomy	Acute suppurative appendicitis
B0008	2024-11-30	Male	5 years 3 months	Inpatient	Ascitic fluid	Escherichia coli; Pseudomonas aeruginosa	Laparoscopic appendectomy	Acute gangrenous appendicitis
B0009	2024-11-29	Male	12 years	Inpatient	Peritoneal drainage fluid	Escherichia coli; Pseudomonas aeruginosa	Laparoscopic appendectomy	Acute gangrenous appendicitis
B0010	2024-11-26	Female	9 years	Inpatient	Pus	Escherichia coli; Enterococcus avium (Group D)	Laparoscopic appendectomy	Acute suppurative appendicitis
B0011	2024-11-26	Male	10 years	Inpatient	Pus	Escherichia coli; Pseudomonas aeruginosa	Laparoscopic appendectomy	Acute suppurative appendicitis
B0012	2024-11-24	Male	12 years	Inpatient	Ascitic fluid	Escherichia coli; Proteus penneri	Laparoscopic appendectomy	Acute simple appendicitis
B0013	2024-11-17	Male	8 years	Inpatient	Peritoneal drainage fluid	Escherichia coli; Klebsiella pneumoniae	Laparoscopic appendectomy	Acute simple appendicitis
B0014	2024-11-16	Female	12 years	Inpatient	Pus	Escherichia coli; Enterococcus faecalis	Laparoscopic appendectomy	Acute suppurative appendicitis
B0015	2024-11-14	Male	14 years	Inpatient	Pus	Escherichia coli; Streptococcus Constellatus	Laparoscopic appendectomy	Acute suppurative appendicitis
B0016	2024-11-13	Female	8 years	Inpatient	Pus	Escherichia coli; Pseudomonas aeruginosa	Laparoscopic appendectomy	Acute suppurative appendicitis
B0017	2024-11-07	Female	5 years 2 months	Inpatient	Pus	Escherichia coli; Pseudomonas aeruginosa	Laparoscopic appendectomy	Acute gangrenous appendicitis
B0018	2024-11-06	Female	9 years	Inpatient	Ascitic fluid	Escherichia coli; Enterococcus avium (Group D)	Laparoscopic appendectomy	Acute gangrenous appendicitis
B0019	2024-11-02	Male	10 years	Inpatient	Pus	Escherichia coli; Pseudomonas aeruginosa	Laparoscopic appendectomy	Acute appendicitis
B0020	2024-11-01	Female	13 years	Inpatient	Pus	Escherichia coli; Pseudomonas aeruginosa	Laparoscopic appendectomy	Acute suppurative appendicitis
B0021	2024-10-31	Female	10 years	Inpatient	Pus	Escherichia coli; Enterococcus faecium	Laparoscopic appendectomy	Acute suppurative appendicitis
B0022	2024-10-31	Male	12 years	Inpatient	Ascitic fluid	Escherichia coli; Streptococcus Constellatus	Laparoscopic appendectomy	Acute suppurative appendicitis
B0023	2024-10-19	Male	8 years	Inpatient	Ascitic fluid	Escherichia coli; Pseudomonas aeruginosa	Laparoscopic appendectomy	Acute suppurative appendicitis
B0024	2024-10-15	Female	9 years	Inpatient	Pus	Escherichia coli; Pseudomonas aeruginosa	Laparoscopic appendectomy	Acute suppurative appendicitis
B0025	2024-10-11	Female	9 years	Inpatient	Pus	Pseudomonas aeruginosa; Streptococcus anginosus	Laparoscopic appendectomy	Acute suppurative appendicitis
B0026	2024-10-08	Male	4 years 11 months	Inpatient	Pus	Escherichia coli; Pseudomonas aeruginosa	Laparoscopic appendectomy	Acute suppurative appendicitis
B0027	2024-09-30	Male	10 years	Inpatient	Pus	Escherichia coli; Pseudomonas aeruginosa	Laparoscopic appendectomy	Acute suppurative appendicitis
B0028	2024-09-27	Male	8 years	Inpatient	Pus	Pseudomonas aeruginosa; Streptococcus anginosus	Laparoscopic appendectomy	Acute suppurative appendicitis
B0029	2024-09-21	Male	10 years	Inpatient	Pus	Escherichia coli; Streptococcus Constellatus	Laparoscopic appendectomy	Acute suppurative appendicitis
B0030	2024-09-20	Male	5 years 10 months	Inpatient	Pus	Escherichia coli; Aeromonas veronii biovar sobria	Laparoscopic appendectomy	Acute gangrenous appendicitis
B0031	2024-09-17	Male	10 years	Inpatient	Pus	Klebsiella pneumoniae; Streptococcus anginosus	Laparoscopic appendectomy	Acute suppurative appendicitis
B0032	2024-09-14	Male	11 years	Inpatient	Pus	Escherichia coli; Enterococcus avium (Group D)	Laparoscopic appendectomy	Acute suppurative appendicitis
B0033	2024-09-03	Male	5 years 8 months	Inpatient	Pus	Pseudomonas aeruginosa; Streptococcus Constellatus	Laparoscopic appendectomy	Acute suppurative appendicitis
B0034	2024-09-02	Female	12 years	Inpatient	Pus	Escherichia coli; Streptococcus anginosus	Laparoscopic appendectomy	Acute suppurative appendicitis
B0035	2024-09-02	Male	9 years	Inpatient	Ascitic fluid	Escherichia coli; Pseudomonas aeruginosa	Laparoscopic appendectomy	Acute suppurative appendicitis
B0036	2024-08-27	Male	9 years	Inpatient	Ascitic fluid	Escherichia coli; Streptococcus Constellatus	Laparoscopic appendectomy	Acute suppurative appendicitis
B0037	2024-08-19	Male	9 years	Inpatient	Pus	Escherichia coli; Comamonas testosteroni	Laparoscopic appendectomy	Acute suppurative appendicitis
B0038	2024-08-18	Female	8 years	Inpatient	Pus	Escherichia coli; Streptococcus Constellatus	Laparoscopic appendectomy	Acute suppurative appendicitis
B0039	2024-08-16	Male	7 years	Inpatient	Pus	Morganella morganii; Streptococcus anginosus	Laparoscopic appendectomy	Acute suppurative appendicitis
B0040	2024-08-14	Male	5 years 11 months	Inpatient	Pus	Escherichia coli; Pseudomonas aeruginosa	Laparoscopic appendectomy	Acute suppurative appendicitis
B0041	2024-08-09	Male	7 years	Inpatient	Pus	Escherichia coli; Pseudomonas aeruginosa	Laparoscopic appendectomy	Acute suppurative appendicitis
B0042	2024-08-04	Female	7 years	Inpatient	Pus	Escherichia coli; Aeromonas veronii biovar sobria	Laparoscopic appendectomy	Acute suppurative appendicitis
B0043	2024-08-04	Male	6 years	Inpatient	Pus	Escherichia coli; Pseudomonas aeruginosa	Laparoscopic appendectomy	Acute gangrenous appendicitis
B0044	2024-08-02	Male	6 years	Inpatient	Ascitic fluid	Escherichia coli; Pseudomonas aeruginosa	Laparoscopic appendectomy	Acute suppurative appendicitis
B0045	2024-08-01	Male	5 years 7 months	Inpatient	Pus	Escherichia coli; Citrobacter freundii complex	Laparoscopic appendectomy	Acute suppurative appendicitis
B0046	2024-07-31	Female	13 years	Inpatient	Pus	Escherichia coli; Enterococcus avium (Group D)	Laparoscopic appendectomy	Acute suppurative appendicitis
B0047	2024-07-29	Male	9 years	Inpatient	Pus	Comamonas testosteroni; Aeromonas veronii biovar sobria	Laparoscopic appendectomy	Acute gangrenous appendicitis
B0048	2024-07-25	Female	9 years	Inpatient	Pus	Klebsiella oxytoca; Escherichia coli	Laparoscopic appendectomy	Acute suppurative appendicitis
B0049	2024-07-25	Male	11 years	Inpatient	Pus	Pseudomonas aeruginosa; Streptococcus Constellatus	Laparoscopic appendectomy	Acute suppurative appendicitis
B0050	2024-07-24	Male	7 years	Inpatient	Ascitic fluid	Escherichia coli; Pseudomonas aeruginosa	Laparoscopic appendectomy	Acute suppurative appendicitis
B0051	2024-07-22	Male	8 years	Inpatient	Pus	Escherichia coli; Pseudomonas aeruginosa	Laparoscopic appendectomy	Acute suppurative appendicitis
B0052	2024-07-21	Male	9 years	Inpatient	Ascitic fluid	Escherichia coli; Pseudomonas aeruginosa	Laparoscopic appendectomy	Acute suppurative appendicitis
B0053	2024-07-21	Male	6 years	Inpatient	Ascitic fluid	Escherichia coli; Streptococcus anginosus	Laparoscopic appendectomy	Acute suppurative appendicitis
B0054	2024-07-18	Male	8 years	Inpatient	Pus	Escherichia coli; Streptococcus anginosus	Laparoscopic appendectomy	Acute suppurative appendicitis
B0055	2024-07-17	Male	11 years	Inpatient	Pus	Escherichia coli; Streptococcus anginosus	Laparoscopic appendectomy	Acute suppurative appendicitis
B0056	2024-07-13	Male	5 years 9 months	Inpatient	Pus	Escherichia coli; Klebsiella pneumoniae	Laparoscopic appendectomy	Acute suppurative appendicitis
B0057	2024-07-10	Male	6 years	Inpatient	Pus	Escherichia coli; Proteus mirabilis	Laparoscopic appendectomy	Acute suppurative appendicitis
B0058	2024-07-08	Male	7 years	Inpatient	Pus	Escherichia coli; Pseudomonas aeruginosa	Laparoscopic appendectomy	Acute suppurative appendicitis
B0059	2024-07-07	Male	5 years 10 months	Inpatient	Pus	Escherichia coli; Comamonas aquatica	Laparoscopic appendectomy	Acute suppurative appendicitis
B0060	2024-07-04	Male	13 years	Inpatient	Pus	Escherichia coli; Comamonas testosteroni	Laparoscopic appendectomy	Acute appendicitis
B0061	2024-06-28	Female	10 years	Inpatient	Pus	Escherichia coli; Pseudomonas aeruginosa	Laparoscopic appendectomy	Acute suppurative appendicitis
B0062	2024-06-26	Male	7 years	Inpatient	Pus	Escherichia coli; Pseudomonas aeruginosa	Laparoscopic appendectomy	Acute suppurative appendicitis
B0063	2024-06-25	Female	9 years	Inpatient	Peritoneal drainage fluid	Enterococcus faecium; Pseudomonas aeruginosa	Laparoscopic appendectomy	Acute suppurative appendicitis
B0064	2024-06-22	Male	9 years	Inpatient	Pus	Escherichia coli; Streptococcus anginosus	Laparoscopic appendectomy	Acute suppurative appendicitis
B0065	2024-06-17	Male	7 years	Inpatient	Pus	Escherichia coli; Streptococcus Constellatus	Laparoscopic appendectomy	Acute suppurative appendicitis
B0066	2024-06-13	Male	7 years	Inpatient	Pus	Escherichia coli; Streptococcus Constellatus	Laparoscopic appendectomy	Acute gangrenous appendicitis
B0067	2024-06-12	Male	7 years	Inpatient	Ascitic fluid	Escherichia coli; Streptococcus Constellatus	Laparoscopic appendectomy	Acute suppurative appendicitis
B0068	2024-06-11	Female	10 years	Inpatient	Pus	Escherichia coli; Pseudomonas aeruginosa	Laparoscopic appendectomy	Acute gangrenous appendicitis
B0069	2024-06-02	Male	12 years	Inpatient	Ascitic fluid	Klebsiella oxytoca; Escherichia coli	Laparoscopic appendectomy	Acute suppurative appendicitis
B0070	2024-06-01	Male	4 years 11 months	Inpatient	Pus	Escherichia coli; Streptococcus Constellatus	Laparoscopic appendectomy	Acute suppurative appendicitis
B0071	2024-06-01	Female	8 years	Inpatient	Pus	Escherichia coli; Streptococcus anginosus	Laparoscopic appendectomy	Acute suppurative appendicitis
B0072	2024-05-27	Male	9 years	Inpatient	Pus	Escherichia coli; Enterococcus avium	Laparoscopic appendectomy	Acute suppurative appendicitis
B0073	2024-05-25	Female	5 years 6 months	Inpatient	Pus	Escherichia coli; Pseudomonas aeruginosa	Laparoscopic appendectomy	Acute suppurative appendicitis
B0074	2024-05-22	Female	12 years	Inpatient	Ascitic fluid	Escherichia coli; Enterococcus avium (Group D)	Laparoscopic appendectomy	Acute appendicitis
B0075	2024-05-17	Male	7 years	Inpatient	Pus	Escherichia coli; Enterococcus avium (Group D)	Laparoscopic appendectomy	Acute suppurative appendicitis
B0076	2024-05-14	Male	14 years	Inpatient	Pus	Escherichia coli; Streptococcus Constellatus	Laparoscopic appendectomy	Acute suppurative appendicitis
B0077	2024-05-13	Male	8 years	Inpatient	Pus	Escherichia coli; Comamonas testosteroni	Laparoscopic appendectomy	Acute suppurative appendicitis
B0078	2024-05-10	Female	4 years 5 months	Inpatient	Pus	Escherichia coli; Pseudomonas aeruginosa	Laparoscopic appendectomy	Acute appendicitis
B0079	2024-05-07	Male	11 years	Inpatient	Pus	Escherichia coli; Streptococcus Constellatus	Laparoscopic appendectomy	Acute suppurative appendicitis
B0080	2024-05-02	Female	3 years 11 months	Inpatient	Pus	Comamonas testosteroni; Streptococcus Constellatus	Laparoscopic appendectomy	Acute suppurative appendicitis
B0081	2024-05-01	Female	10 years	Inpatient	Pus	Escherichia coli; Comamonas testosteroni	Laparoscopic appendectomy	Acute suppurative appendicitis
B0082	2024-04-25	Male	9 years	Inpatient	Pus	Escherichia coli; Streptococcus anginosus	Laparoscopic appendectomy	Acute suppurative appendicitis
B0083	2024-04-23	Male	10 years	Inpatient	Pus	Comamonas testosteroni; Pseudomonas aeruginosa	Laparoscopic appendectomy	Acute suppurative appendicitis
B0084	2024-04-22	Male	13 years	Inpatient	Pus	Escherichia coli; Enterococcus avium (Group D)	Laparoscopic appendectomy	Acute gangrenous appendicitis
B0085	2024-04-18	Female	5 years 3 months	Inpatient	Pus	Enterococcus avium (Group D); Streptococcus anginosus	Laparoscopic appendectomy	Acute appendicitis
B0086	2024-04-16	Male	11 years	Inpatient	Pus	Escherichia coli; Comamonas testosteroni	Laparoscopic appendectomy	Acute suppurative appendicitis
B0087	2024-04-13	Male	11 years	Inpatient	Pus	Escherichia coli; Serratia fonticola	Laparoscopic appendectomy	Acute suppurative appendicitis
B0088	2024-04-11	Male	9 years	Inpatient	Pus	Escherichia coli; Streptococcus Constellatus	Laparoscopic appendectomy	Acute suppurative appendicitis
B0089	2024-04-10	Male	5 years 8 months	Inpatient	Pus	Escherichia coli; Pseudomonas aeruginosa	Laparoscopic appendectomy	Acute suppurative appendicitis
B0090	2024-04-10	Female	11 years	Inpatient	Pus	Escherichia coli; Streptococcus anginosus	Laparoscopic appendectomy	Acute suppurative appendicitis
B0091	2024-04-03	Male	9 years	Inpatient	Pus	Escherichia coli; Streptococcus Constellatus	Laparoscopic appendectomy	Acute suppurative appendicitis
B0092	2024-03-26	Male	5 years 10 months	Inpatient	Pus	Escherichia coli; Pseudomonas aeruginosa	Laparoscopic appendectomy	Acute suppurative appendicitis
B0093	2024-03-26	Male	10 years	Inpatient	Pus	Escherichia coli; Proteus penneri	Laparoscopic appendectomy	Acute suppurative appendicitis
B0094	2024-03-18	Female	3 years 5 months	Inpatient	Peritoneal drainage fluid	Enterococcus avium (Group D); Streptococcus anginosus	Laparoscopic appendectomy	Acute suppurative appendicitis
B0095	2024-03-18	Male	8 years	Inpatient	Peritoneal drainage fluid	Klebsiella aerogenes; Streptococcus anginosus	Laparoscopic appendectomy	Acute suppurative appendicitis
B0096	2024-03-16	Male	6 years	Inpatient	Pus	Escherichia coli; Streptococcus Constellatus	Laparoscopic appendectomy	Acute suppurative appendicitis
B0097	2024-03-14	Male	9 years	Inpatient	Pus	Escherichia coli; Enterococcus faecium	Laparoscopic appendectomy	Acute suppurative appendicitis
B0098	2024-03-12	Male	7 years	Inpatient	Pus	Escherichia coli; Streptococcus Constellatus	Laparoscopic appendectomy	Acute suppurative appendicitis
B0099	2024-03-04	Male	13 years	Inpatient	Pus	Escherichia coli; Pseudomonas aeruginosa	Laparoscopic appendectomy	Acute suppurative appendicitis
B0100	2024-03-02	Female	13 years	Inpatient	Pus	Escherichia coli; Comamonas testosteroni	Laparoscopic appendectomy	Acute suppurative appendicitis
B0101	2024-02-15	Female	7 years	Inpatient	Pus	Escherichia coli; Streptococcus sanguinis	Laparoscopic appendectomy	Acute suppurative appendicitis
B0102	2024-02-09	Male	11 years	Inpatient	Peritoneal drainage fluid	Escherichia coli; Streptococcus anginosus	Laparoscopic appendectomy	Acute suppurative appendicitis
B0103	2024-02-08	Male	10 years	Inpatient	Pus	Pseudomonas aeruginosa; Streptococcus anginosus	Laparoscopic appendectomy	Acute suppurative appendicitis
B0104	2024-01-30	Male	6 years	Inpatient	Peritoneal drainage fluid	Pseudomonas aeruginosa; Streptococcus anginosus	Laparoscopic appendectomy	Acute suppurative appendicitis
B0105	2024-01-20	Female	7 years	Inpatient	Pus	Escherichia coli; Streptococcus anginosus	Laparoscopic appendectomy	Acute suppurative appendicitis
B0106	2024-01-10	Male	9 years	Inpatient	Peritoneal drainage fluid	Escherichia coli; Comamonas testosteroni	Laparoscopic appendectomy	Acute suppurative appendicitis
B0107	2024-01-09	Male	5 years 9 months	Inpatient	Pus	Escherichia coli; Enterococcus avium (Group D)	Laparoscopic appendectomy	Acute simple appendicitis
B0108	2024-01-05	Male	10 years	Inpatient	Pus	Comamonas testosteroni; Streptococcus Constellatus	Laparoscopic appendectomy	Acute suppurative appendicitis
B0109	2024-01-02	Male	10 years	Inpatient	Pus	Streptococcus gallolyticus subsp. gallolyticus; Pseudomonas aeruginosa	Laparoscopic appendectomy	Acute suppurative appendicitis
B0110	2024-01-02	Male	13 years	Inpatient	Pus	Escherichia coli; Pseudomonas aeruginosa	Laparoscopic appendectomy	Acute suppurative appendicitis
B0111	2023-12-27	Female	5 years 3 months	Inpatient	Pus	Escherichia coli; Streptococcus Constellatus	Laparoscopic appendectomy	Acute suppurative appendicitis
B0112	2023-12-26	Female	7 years	Inpatient	Pus	Escherichia coli; Streptococcus Constellatus	Laparoscopic appendectomy	Acute suppurative appendicitis
B0113	2023-12-26	Female	12 years	Inpatient	Pus	Escherichia coli; Streptococcus Constellatus	Laparoscopic appendectomy	Acute suppurative appendicitis
B0114	2023-12-15	Female	7 years	Inpatient	Ascitic fluid	Escherichia coli; Pseudomonas mendocina	Laparoscopic appendectomy	Acute simple appendicitis
B0115	2023-12-14	Male	5 years 10 months	Inpatient	Pus	Pseudomonas aeruginosa; Streptococcus Constellatus	Laparoscopic appendectomy	Acute suppurative appendicitis
B0116	2023-12-11	Female	6 years	Inpatient	Ascitic fluid	Escherichia coli; Enterococcus avium (Group D)	Laparoscopic appendectomy	Acute suppurative appendicitis
B0117	2023-11-22	Male	8 years	Inpatient	Pus	Escherichia coli; Streptococcus anginosus	Laparoscopic appendectomy	Acute suppurative appendicitis
B0118	2023-11-16	Male	7 years	Inpatient	Pus	Klebsiella pneumoniae; Streptococcus anginosus	Laparoscopic appendectomy	Acute gangrenous appendicitis
B0119	2023-11-14	Female	9 years	Inpatient	Peritoneal drainage fluid	Escherichia coli; Comamonas testosteroni	Laparoscopic appendectomy	Acute suppurative appendicitis
B0120	2023-11-12	Female	3 years 10 months	Inpatient	Pus	Streptococcus anginosus; Raoultella planticola	Laparoscopic appendectomy	Acute appendicitis
B0121	2023-11-08	Male	7 years	Inpatient	Peritoneal drainage fluid	Escherichia coli; Streptococcus gallolyticus subsp. pasteurianus	Laparoscopic appendectomy	Acute simple appendicitis
B0122	2023-11-07	Female	11 years	Inpatient	Pus	Escherichia coli; Streptococcus Constellatus	Laparoscopic appendectomy	Acute suppurative appendicitis
B0123	2023-11-07	Male	5 years 5 months	Inpatient	Pus	Escherichia coli; Enterococcus faecium (Group D)	Laparoscopic appendectomy	Acute suppurative appendicitis
B0124	2023-11-07	Male	6 years	Inpatient	Pus	Pseudomonas aeruginosa; Streptococcus anginosus	Laparoscopic appendectomy	Acute simple appendicitis
B0125	2023-11-03	Male	10 years	Inpatient	Ascitic fluid	Escherichia coli; Streptococcus anginosus	Laparoscopic appendectomy	Acute suppurative appendicitis
B0126	2023-11-02	Female	6 years	Inpatient	Pus	Pseudomonas aeruginosa; Streptococcus anginosus	Laparoscopic appendectomy	Acute suppurative appendicitis
B0127	2023-10-29	Female	10 years	Inpatient	Pus	Escherichia coli; Klebsiella pneumoniae	Laparoscopic appendectomy	Acute appendicitis
B0128	2023-10-29	Female	8 years	Inpatient	Peritoneal drainage fluid	Escherichia coli; Comamonas testosteroni	Laparoscopic appendectomy	Acute appendicitis
B0129	2023-10-25	Male	9 years	Inpatient	Peritoneal drainage fluid	Escherichia coli; Cupriavidus pauculus	Laparoscopic appendectomy	Acute suppurative appendicitis
B0130	2023-10-22	Male	6 years	Inpatient	Pus	Escherichia coli; Pseudomonas aeruginosa	Laparoscopic appendectomy	Acute suppurative appendicitis
B0131	2023-10-22	Female	6 years	Inpatient	Pus	Escherichia coli; Comamonas testosteroni	Laparoscopic appendectomy	Acute suppurative appendicitis
B0132	2023-10-20	Male	9 years	Inpatient	Pus	Escherichia coli; Pseudomonas aeruginosa	Laparoscopic appendectomy	Acute suppurative appendicitis
B0133	2023-10-19	Male	12 years	Inpatient	Pus	Escherichia coli; Cupriavidus pauculus	Laparoscopic appendectomy	Acute appendicitis
B0134	2023-10-19	Male	9 years	Inpatient	Pus	Escherichia coli; Aeromonas caviae	Laparoscopic appendectomy	Acute appendicitis
B0135	2023-10-18	Male	14 years	Inpatient	Peritoneal drainage fluid	Escherichia coli; Cupriavidus pauculus	Laparoscopic appendectomy	Acute suppurative appendicitis
B0136	2023-10-05	Male	14 years	Inpatient	Pus	Escherichia coli; Pseudomonas aeruginosa	Laparoscopic appendectomy	Acute suppurative appendicitis
B0137	2023-10-02	Female	4 years 3 months	Inpatient	Pus	Escherichia coli; Aeromonas veronii biovar sobria	Laparoscopic appendectomy	Acute gangrenous appendicitis
B0138	2023-10-02	Male	6 years	Inpatient	Pus	Escherichia coli; Streptococcus anginosus	Laparoscopic appendectomy	Acute suppurative appendicitis
B0139	2023-09-30	Female	9 years	Inpatient	Peritoneal drainage fluid	Escherichia coli; Proteus penneri	Laparoscopic appendectomy	Acute gangrenous appendicitis
B0140	2023-09-30	Female	12 years	Inpatient	Peritoneal drainage fluid	Enterococcus avium (Group D); Enterobacter cloacae	Laparoscopic appendectomy	Acute appendicitis
B0141	2023-09-25	Male	9 years	Inpatient	Ascitic fluid	Escherichia coli; Streptococcus gallolyticus subsp. pasteurianus	Laparoscopic appendectomy	Acute suppurative appendicitis
B0142	2023-09-20	Male	8 years	Inpatient	Pus	Escherichia coli; Streptococcus gordonii	Laparoscopic appendectomy	Acute suppurative appendicitis
B0143	2023-09-20	Female	4 years 11 months	Inpatient	Pus	Escherichia coli; Pseudomonas aeruginosa	Laparoscopic appendectomy	Acute suppurative appendicitis
B0144	2023-09-19	Male	3 years 11 months	Inpatient	Pus	Pseudomonas aeruginosa; Streptococcus Constellatus	Laparoscopic appendectomy	Acute suppurative appendicitis
B0145	2023-09-14	Male	9 years	Inpatient	Pus	Escherichia coli; Cupriavidus pauculus	Laparoscopic appendectomy	Acute appendicitis
B0146	2023-09-14	Female	10 years	Inpatient	Pus	Pseudomonas putida; Comamonas testosteroni	Laparoscopic appendectomy	Acute suppurative appendicitis
B0147	2023-09-12	Male	15 years	Inpatient	Ascitic fluid	Escherichia coli; Comamonas testosteroni	Laparoscopic appendectomy	Acute suppurative appendicitis
B0148	2023-09-12	Female	9 years	Inpatient	Pus	Leuconostoc mesenteroides subsp. mesenteroides; Escherichia coli	Laparoscopic appendectomy	Acute simple appendicitis
B0149	2023-09-09	Male	9 years	Inpatient	Pus	Escherichia coli; Streptococcus anginosus	Laparoscopic appendectomy	Acute suppurative appendicitis
B0150	2023-09-06	Female	8 years	Inpatient	Pus	Escherichia coli; Streptococcus anginosus	Laparoscopic appendectomy	Acute suppurative appendicitis
B0151	2023-09-05	Female	10 years	Inpatient	Peritoneal drainage fluid	Escherichia coli; Pseudomonas aeruginosa	Laparoscopic appendectomy	Acute suppurative appendicitis
B0152	2023-09-04	Male	8 years	Inpatient	Pus	Escherichia coli; Streptococcus anginosus	Laparoscopic appendectomy	Acute suppurative appendicitis
B0153	2023-09-04	Male	9 years	Inpatient	Pus	Escherichia coli; Pseudomonas aeruginosa	Laparoscopic appendectomy	Acute suppurative appendicitis
B0154	2023-09-02	Female	11 years	Inpatient	Peritoneal drainage fluid	Escherichia coli; Pseudomonas aeruginosa	Laparoscopic appendectomy	Acute suppurative appendicitis
B0155	2023-09-02	Female	12 years	Inpatient	Pus	Escherichia coli; Pseudomonas aeruginosa	Laparoscopic appendectomy	Acute suppurative appendicitis
B0156	2023-08-31	Female	7 years	Inpatient	Peritoneal drainage fluid	Comamonas testosteroni; Pseudomonas aeruginosa	Laparoscopic appendectomy	Acute gangrenous appendicitis
B0157	2023-08-26	Male	5 years 1 month	Inpatient	Pus	Escherichia coli; Comamonas testosteroni	Laparoscopic appendectomy	Acute suppurative appendicitis
B0158	2023-08-19	Female	4 years 7 months	Inpatient	Peritoneal drainage fluid	Escherichia coli; Cupriavidus pauculus	Laparoscopic appendectomy	Acute suppurative appendicitis
B0159	2023-08-17	Male	9 years	Inpatient	Pus	Escherichia coli; Pseudomonas aeruginosa	Laparoscopic appendectomy	Acute gangrenous appendicitis
B0160	2023-08-12	Male	8 years	Inpatient	Pus	Escherichia coli; Streptococcus Constellatus	Laparoscopic appendectomy	Acute suppurative appendicitis
B0161	2023-08-09	Female	7 years	Inpatient	Pus	Escherichia coli; Klebsiella pneumoniae	Laparoscopic appendectomy	Acute suppurative appendicitis
B0162	2023-08-09	Female	9 years	Inpatient	Peritoneal drainage fluid	Escherichia coli; Pseudomonas aeruginosa	Laparoscopic appendectomy	Acute suppurative appendicitis
B0163	2023-08-04	Female	16 years	Inpatient	Pus	Escherichia coli; Pseudomonas aeruginosa	Laparoscopic appendectomy	Acute appendicitis
B0164	2023-07-31	Female	8 years	Inpatient	Pus	Escherichia coli; Streptococcus anginosus	Laparoscopic appendectomy	Acute suppurative appendicitis
B0165	2023-07-28	Female	10 years	Inpatient	Pus	Escherichia coli; Pseudomonas aeruginosa	Laparoscopic appendectomy	Acute suppurative appendicitis
B0166	2023-07-25	Female	4 years	Inpatient	Pus	Escherichia coli; Klebsiella pneumoniae	Laparoscopic appendectomy	Acute suppurative appendicitis
B0167	2023-07-24	Female	10 years	Inpatient	Ascitic fluid	Escherichia coli; Streptococcus Constellatus	Laparoscopic appendectomy	Acute suppurative appendicitis
B0168	2023-07-21	Female	11 years	Inpatient	Pus	Pseudomonas aeruginosa; Aeromonas veronii biovar sobria	Laparoscopic appendectomy	Acute suppurative appendicitis
B0169	2023-07-20	Female	10 years	Inpatient	Peritoneal drainage fluid	Streptococcus dysgalactiae; Comamonas testosteroni	Laparoscopic appendectomy	Acute suppurative appendicitis
B0170	2023-07-20	Female	6 years	Inpatient	Pus	Escherichia coli; Pseudomonas aeruginosa	Laparoscopic appendectomy	Acute suppurative appendicitis
B0171	2023-07-07	Male	8 years	Inpatient	Pus	Escherichia coli; Streptococcus anginosus	Laparoscopic appendectomy	Acute gangrenous appendicitis
B0172	2023-07-05	Male	14 years	Inpatient	Pus	Escherichia coli; Streptococcus gallolyticus subsp. gallolyticus	Laparoscopic appendectomy	Acute simple appendicitis
B0173	2023-06-22	Male	10 years	Inpatient	Pus	Escherichia coli; Micrococcus luteus	Laparoscopic appendectomy	Acute simple appendicitis
B0174	2023-06-17	Male	6 years	Inpatient	Pus	Escherichia coli; Pseudomonas aeruginosa	Laparoscopic appendectomy	Acute suppurative appendicitis
B0175	2023-06-17	Male	14 years	Inpatient	Pus	Escherichia coli; Streptococcus anginosus	Laparoscopic appendectomy	Acute suppurative appendicitis
B0176	2023-06-14	Male	6 years	Inpatient	Peritoneal drainage fluid	Acinetobacter baumannii; Streptococcus anginosus	Laparoscopic appendectomy	Acute suppurative appendicitis
B0177	2023-06-13	Female	6 years	Inpatient	Pus	Escherichia coli; Enterococcus faecium	Laparoscopic appendectomy	Acute simple appendicitis
B0178	2023-06-08	Female	5 years 10 months	Inpatient	Peritoneal drainage fluid	Comamonas testosteroni; Enterococcus avium (Group D)	Laparoscopic appendectomy	Acute suppurative appendicitis
B0179	2023-06-04	Male	2 years 8 months	Inpatient	Pus	Escherichia coli; Enterococcus raffinosus	Laparoscopic appendectomy	Acute suppurative appendicitis
B0180	2023-06-01	Female	8 years	Inpatient	Pus	Pseudomonas aeruginosa; Streptococcus Constellatus	Laparoscopic appendectomy	Acute suppurative appendicitis
B0181	2023-05-24	Female	11 years	Inpatient	Pus	Escherichia coli; Comamonas testosteroni	Laparoscopic appendectomy	Acute gangrenous appendicitis
B0182	2023-05-23	Female	7 years	Inpatient	Peritoneal drainage fluid	Escherichia coli; Enterococcus avium (Group D)	Laparoscopic appendectomy	Acute gangrenous appendicitis
B0183	2023-05-22	Female	4 years 6 months	Inpatient	Peritoneal drainage fluid	Escherichia coli; Streptococcus anginosus	Laparoscopic appendectomy	Acute suppurative appendicitis
B0184	2023-05-18	Male	9 years	Inpatient	Pus	Escherichia coli; Pseudomonas aeruginosa	Laparoscopic appendectomy	Acute simple appendicitis
B0185	2023-05-15	Male	8 years	Inpatient	Peritoneal drainage fluid	Enterococcus faecalis; Enterococcus avium (Group D)	Laparoscopic appendectomy	Acute appendicitis
B0186	2023-05-06	Male	6 years	Inpatient	Peritoneal drainage fluid	Escherichia coli; Streptococcus sanguinis	Laparoscopic appendectomy	Acute gangrenous appendicitis
B0187	2023-05-05	Male	8 years	Inpatient	Pus	Escherichia coli; Enterococcus avium (Group D)	Laparoscopic appendectomy	Acute suppurative appendicitis
B0188	2023-05-01	Male	7 years	Inpatient	Pus	Escherichia coli; Pseudomonas aeruginosa	Laparoscopic appendectomy	Acute suppurative appendicitis
B0189	2023-04-25	Male	6 years	Inpatient	Pus	Escherichia coli; Pseudomonas aeruginosa	Laparoscopic appendectomy	Acute suppurative appendicitis
B0190	2023-04-18	Female	3 years 8 months	Inpatient	Pus	Comamonas testosteroni; Enterococcus faecium	Laparoscopic appendectomy	Acute gangrenous appendicitis
B0191	2023-04-15	Male	12 years	Inpatient	Pus	Escherichia coli; Streptococcus thoraltensis	Laparoscopic appendectomy	Acute gangrenous appendicitis
B0192	2023-04-14	Male	3 years 1 month	Inpatient	Pus	Escherichia coli; Enterococcus avium (Group D)	Laparoscopic appendectomy	Acute suppurative appendicitis
B0193	2023-04-14	Male	9 years	Inpatient	Pus	Escherichia coli; Enterococcus avium (Group D)	Laparoscopic appendectomy	Acute suppurative appendicitis
B0194	2023-04-14	Female	7 years	Inpatient	Pus	Klebsiella pneumoniae; Pseudomonas aeruginosa	Laparoscopic appendectomy	Acute suppurative appendicitis
B0195	2023-03-12	Female	4 years 4 months	Inpatient	Peritoneal drainage fluid	Cupriavidus pauculus; Streptococcus Constellatus	Laparoscopic appendectomy	Acute suppurative appendicitis
B0196	2023-03-05	Male	7 years	Inpatient	Pus	Escherichia coli; Enterococcus avium (Group D)	Laparoscopic appendectomy	Acute suppurative appendicitis
B0197	2023-02-25	Male	10 years	Inpatient	Pus	Escherichia coli; Streptococcus anginosus	Laparoscopic appendectomy	Acute suppurative appendicitis
B0198	2023-02-22	Male	9 years	Inpatient	Pus	Escherichia coli; Enterococcus faecium	Laparoscopic appendectomy	Acute suppurative appendicitis
B0199	2023-02-11	Female	9 years	Inpatient	Pus	Escherichia coli; Streptococcus dysgalactiae subsp. equisimilis	Laparoscopic appendectomy	Acute suppurative appendicitis
B0200	2023-02-09	Female	11 years	Inpatient	Ascitic fluid	Enterococcus avium (Group D); Proteus vulgaris	Laparoscopic appendectomy	Acute appendicitis
B0201	2023-01-05	Female	9 years	Inpatient	Pus	Escherichia coli; Pseudomonas aeruginosa	Laparoscopic appendectomy	Acute simple appendicitis
B0202	2023-01-04	Male	6 years	Inpatient	Pus	Escherichia coli; Streptococcus anginosus	Laparoscopic appendectomy	Acute suppurative appendicitis
B0203	2023-01-01	Female	5 years 4 months	Inpatient	Peritoneal drainage fluid	Escherichia coli; Enterococcus avium (Group D)	Laparoscopic appendectomy	Acute suppurative appendicitis
B0204	2022-12-29	Female	4 years 8 months	Inpatient	Ascitic fluid	Escherichia coli; Pseudomonas aeruginosa	Laparoscopic appendectomy	Acute suppurative appendicitis
B0205	2022-12-28	Female	14 years	Inpatient	Ascitic fluid	Escherichia coli; Comamonas testosteroni	Laparoscopic appendectomy	Acute gangrenous appendicitis
B0206	2022-12-24	Female	13 years	Inpatient	Ascitic fluid	Comamonas testosteroni; Enterococcus avium (Group D)	Laparoscopic appendectomy	Acute suppurative appendicitis
B0207	2022-12-21	Female	7 years	Inpatient	Pus	Escherichia coli; Comamonas testosteroni	Laparoscopic appendectomy	Acute suppurative appendicitis
B0208	2022-12-06	Male	4 years 8 months	Inpatient	Pus	Escherichia coli; Streptococcus anginosus	Laparoscopic appendectomy	Acute gangrenous appendicitis
B0209	2022-12-03	Female	4 years 8 months	Inpatient	Pus	Escherichia coli; Pseudomonas aeruginosa	Laparoscopic appendectomy	Acute gangrenous appendicitis
B0210	2022-12-01	Male	10 years	Inpatient	Pus	Escherichia coli; Proteus penneri	Laparoscopic appendectomy	Acute simple appendicitis
B0211	2022-11-16	Female	5 years 7 months	Inpatient	Pus	Escherichia coli; Streptococcus thoraltensis	Laparoscopic appendectomy	Acute gangrenous appendicitis
B0212	2022-11-14	Male	3 years 3 months	Inpatient	Ascitic fluid	Escherichia coli; Streptococcus equi subsp. zooepidemicus	Laparoscopic appendectomy	Acute gangrenous appendicitis
B0213	2022-11-07	Female	10 years	Inpatient	Pus	Escherichia coli; Pseudomonas aeruginosa	Laparoscopic appendectomy	Acute suppurative appendicitis
B0214	2022-11-06	Female	6 years	Inpatient	Pus	Comamonas testosteroni; Streptococcus anginosus	Laparoscopic appendectomy	Acute suppurative appendicitis
B0215	2022-10-31	Male	7 years	Inpatient	Pus	Escherichia coli; Comamonas testosteroni	Laparoscopic appendectomy	Acute appendicitis
B0216	2022-10-15	Male	2 years 9 months	Inpatient	Ascitic fluid	Escherichia coli; Pseudomonas aeruginosa	Laparoscopic appendectomy	Acute suppurative appendicitis
B0217	2022-10-14	Female	14 years	Inpatient	Peritoneal drainage fluid	Escherichia coli; Pseudomonas aeruginosa	Laparoscopic appendectomy	Acute simple appendicitis
B0218	2022-10-13	Male	9 years	Inpatient	Pus	Escherichia coli; Pseudomonas aeruginosa	Laparoscopic appendectomy	Acute suppurative appendicitis
B0219	2022-10-08	Male	8 years	Inpatient	Pus	Escherichia coli; Streptococcus anginosus	Laparoscopic appendectomy	Acute suppurative appendicitis
B0220	2022-10-04	Female	7 years	Inpatient	Pus	Escherichia coli; Pseudomonas aeruginosa	Laparoscopic appendectomy	Acute suppurative appendicitis
B0221	2022-10-03	Male	6 years	Inpatient	Pus	Escherichia coli; Pseudomonas aeruginosa	Laparoscopic appendectomy	Acute suppurative appendicitis
B0222	2022-09-29	Male	9 years	Inpatient	Pus	Enterococcus avium (Group D); Cupriavidus pauculus	Laparoscopic appendectomy	Acute appendicitis
B0223	2022-09-17	Male	6 years	Inpatient	Pus	Escherichia coli; Pseudomonas aeruginosa	Laparoscopic appendectomy	Acute gangrenous appendicitis
B0224	2022-09-07	Female	12 years	Inpatient	Pus	Escherichia coli; Comamonas testosteroni	Laparoscopic appendectomy	Acute suppurative appendicitis
B0225	2022-08-30	Male	9 years	Inpatient	Ascitic fluid	Cupriavidus pauculus; Streptococcus Constellatus	Laparoscopic appendectomy	Acute suppurative appendicitis
B0226	2022-08-26	Male	6 years	Inpatient	Ascitic fluid	Comamonas testosteroni; Streptococcus acidominimus	Laparoscopic appendectomy	Acute suppurative appendicitis
B0227	2022-08-15	Female	8 years	Inpatient	Pus	Enterococcus avium (Group D); Pseudomonas aeruginosa	Laparoscopic appendectomy	Acute gangrenous appendicitis
B0228	2022-08-14	Male	8 years	Inpatient	Pus	Escherichia coli; Pseudomonas aeruginosa	Laparoscopic appendectomy	Acute suppurative appendicitis
B0229	2022-08-10	Female	11 years	Inpatient	Peritoneal drainage fluid	Escherichia coli; Comamonas testosteroni	Laparoscopic appendectomy	Acute suppurative appendicitis
B0230	2022-07-28	Male	7 years	Inpatient	Peritoneal drainage fluid	Escherichia coli; Pseudomonas aeruginosa	Laparoscopic appendectomy	Acute suppurative appendicitis
B0231	2022-07-21	Male	9 years	Inpatient	Pus	Comamonas testosteroni; Pseudomonas aeruginosa	Laparoscopic appendectomy	Acute suppurative appendicitis
B0232	2022-07-16	Female	7 years	Inpatient	Ascitic fluid	Escherichia coli; Enterococcus avium (Group D)	Laparoscopic appendectomy	Acute suppurative appendicitis
B0233	2022-07-13	Male	13 years	Inpatient	Peritoneal drainage fluid	Escherichia coli; Pseudomonas aeruginosa	Laparoscopic appendectomy	Acute suppurative appendicitis
B0234	2022-07-06	Male	6 years	Inpatient	Peritoneal drainage fluid	Escherichia coli; Pseudomonas mendocina	Laparoscopic appendectomy	Acute suppurative appendicitis
B0235	2022-06-27	Male	12 years	Inpatient	Ascitic fluid	Escherichia coli; Pseudomonas aeruginosa	Laparoscopic appendectomy	Acute gangrenous appendicitis
B0236	2022-06-23	Male	10 years	Inpatient	Pus	Escherichia coli; Streptococcus Constellatus	Laparoscopic appendectomy	Acute suppurative appendicitis
B0237	2022-06-19	Male	6 years	Inpatient	Ascitic fluid	Escherichia coli; Streptococcus thoraltensis	Laparoscopic appendectomy	Acute suppurative appendicitis
B0238	2022-06-04	Female	6 years	Inpatient	Ascitic fluid	Escherichia coli; Streptococcus acidominimus	Laparoscopic appendectomy	Acute gangrenous appendicitis
B0239	2022-05-28	Female	10 years	Inpatient	Peritoneal drainage fluid	Escherichia coli; Pseudomonas aeruginosa	Laparoscopic appendectomy	Acute suppurative appendicitis
B0240	2022-05-28	Female	12 years	Inpatient	Peritoneal drainage fluid	Comamonas testosteroni; Streptococcus anginosus	Laparoscopic appendectomy	Acute suppurative appendicitis
B0241	2022-05-12	Male	11 years	Inpatient	Pus	Comamonas testosteroni; Streptococcus anginosus	Laparoscopic appendectomy	Acute suppurative appendicitis
B0242	2022-05-10	Female	11 years	Inpatient	Peritoneal drainage fluid	Escherichia coli; Comamonas testosteroni	Laparoscopic appendectomy	Acute suppurative appendicitis
B0243	2022-04-20	Female	9 years	Inpatient	Pus	Escherichia coli; Streptococcus anginosus	Laparoscopic appendectomy	Acute suppurative appendicitis
B0244	2022-04-10	Male	2 years 11 months	Inpatient	Peritoneal drainage fluid	Comamonas testosteroni; Pseudomonas aeruginosa	Laparoscopic appendectomy	Acute suppurative appendicitis
B0245	2022-04-09	Female	7 years	Inpatient	Ascitic fluid	Escherichia coli; Streptococcus anginosus	Laparoscopic appendectomy	Acute suppurative appendicitis
B0246	2022-04-03	Female	12 years	Inpatient	Peritoneal drainage fluid	Escherichia coli; Streptococcus anginosus	Laparoscopic appendectomy	Acute suppurative appendicitis
B0247	2022-03-02	Male	6 years	Inpatient	Peritoneal drainage fluid	Comamonas testosteroni; Pseudomonas aeruginosa	Laparoscopic appendectomy	Acute suppurative appendicitis
B0248	2022-02-22	Female	7 years	Inpatient	Pus	Escherichia coli; Comamonas testosteroni	Laparoscopic appendectomy	Acute gangrenous appendicitis
B0249	2022-02-17	Male	6 years	Inpatient	Peritoneal drainage fluid	Comamonas testosteroni; Streptococcus anginosus	Laparoscopic appendectomy	Acute suppurative appendicitis
B0250	2022-02-16	Male	5 years 1 month	Inpatient	Pus	Enterococcus avium (Group D); Acinetobacter ursingii	Laparoscopic appendectomy	Acute suppurative appendicitis
B0251	2022-02-08	Female	2 years 5 months	Inpatient	Pus	Escherichia coli; Enterococcus faecium	Laparoscopic appendectomy	Acute suppurative appendicitis
B0252	2022-02-06	Female	10 years	Inpatient	Ascitic fluid	Klebsiella pneumoniae; Enterococcus avium (Group D)	Laparoscopic appendectomy	Acute suppurative appendicitis
B0253	2022-02-03	Male	11 years	Inpatient	Pus	Escherichia coli; Pseudomonas aeruginosa	Laparoscopic appendectomy	Acute suppurative appendicitis
B0254	2022-01-31	Male	10 years	Inpatient	Ascitic fluid	Escherichia coli; Streptococcus anginosus	Laparoscopic appendectomy	Acute suppurative appendicitis
B0255	2022-01-22	Female	11 years	Inpatient	Ascitic fluid	Escherichia coli; Comamonas testosteroni	Laparoscopic appendectomy	Acute simple appendicitis
B0256	2022-01-07	Male	11 years	Inpatient	Ascitic fluid	Escherichia coli; Streptococcus agalactiae	Laparoscopic appendectomy	Acute simple appendicitis
B0257	2022-01-03	Male	2 years 10 months	Inpatient	Pus	Escherichia coli; Comamonas testosteroni	Laparoscopic appendectomy	Acute suppurative appendicitis
B0258	2022-01-03	Male	10 years	Inpatient	Pus	Escherichia coli; Comamonas testosteroni	Laparoscopic appendectomy	Acute appendicitis
B0259	2021-11-27	Male	9 years	Inpatient	Ascitic fluid	Escherichia coli; Comamonas testosteroni	Laparoscopic appendectomy	Acute suppurative appendicitis
B0260	2021-11-24	Female	12 years	Inpatient	Peritoneal drainage fluid	Escherichia coli; Cupriavidus pauculus	Laparoscopic appendectomy	Acute suppurative appendicitis
B0261	2021-11-16	Male	13 years	Inpatient	Ascitic fluid	Escherichia coli; Aeromonas veronii biovar sobria	Laparoscopic appendectomy	Acute suppurative appendicitis
B0262	2021-11-16	Female	7 years	Inpatient	Ascitic fluid	Citrobacter koseri; Streptococcus anginosus	Laparoscopic appendectomy	Acute suppurative appendicitis
B0263	2021-11-16	Male	7 years	Inpatient	Peritoneal drainage fluid	Escherichia coli; Streptococcus anginosus	Laparoscopic appendectomy	Acute suppurative appendicitis
B0264	2021-11-10	Female	17 years	Inpatient	Pus	Escherichia coli; Enterococcus faecium	Laparoscopic appendectomy	Acute simple appendicitis
B0265	2021-11-06	Male	5 years 1 month	Inpatient	Pus	Streptococcus equi subsp. zooepidemicus; Pseudomonas aeruginosa	Laparoscopic appendectomy	Acute suppurative appendicitis
B0266	2021-10-03	Male	9 years	Inpatient	Peritoneal drainage fluid	Escherichia coli; Comamonas testosteroni	Laparoscopic appendectomy	Acute suppurative appendicitis
B0267	2021-09-29	Male	13 years	Inpatient	Ascitic fluid	Escherichia coli; Comamonas testosteroni	Laparoscopic appendectomy	Acute suppurative appendicitis
B0268	2021-09-28	Female	9 years	Inpatient	Peritoneal drainage fluid	Escherichia coli; Enterococcus faecalis	Laparoscopic appendectomy	Acute appendicitis
B0269	2021-09-25	Male	12 years	Inpatient	Peritoneal drainage fluid	Escherichia coli; Enterococcus faecium	Laparoscopic appendectomy	Acute appendicitis
B0270	2021-09-21	Male	13 years	Inpatient	Pus	Escherichia coli; Aeromonas caviae	Laparoscopic appendectomy	Acute suppurative appendicitis
B0271	2021-09-08	Female	13 years	Inpatient	Peritoneal drainage fluid	Escherichia coli; Streptococcus gordonii	Laparoscopic appendectomy	Acute suppurative appendicitis
B0272	2021-09-07	Male	11 years	Inpatient	Pus	Klebsiella pneumoniae; Comamonas testosteroni	Laparoscopic appendectomy	Acute simple appendicitis
B0273	2021-08-27	Female	6 years	Inpatient	Peritoneal drainage fluid	Escherichia coli; Aeromonas veronii biovar sobria	Laparoscopic appendectomy	Acute suppurative appendicitis
B0274	2021-08-26	Female	13 years	Inpatient	Pus	Escherichia coli; Klebsiella pneumoniae	Laparoscopic appendectomy	Acute suppurative appendicitis
B0275	2021-08-25	Male	10 years	Inpatient	Peritoneal drainage fluid	Escherichia coli; Citrobacter koseri	Laparoscopic appendectomy	Acute suppurative appendicitis
B0276	2021-08-13	Male	13 years	Inpatient	Pus	Escherichia coli; Comamonas testosteroni	Laparoscopic appendectomy	Acute suppurative appendicitis
B0277	2021-08-10	Male	11 years	Inpatient	Ascitic fluid	Escherichia coli; Pseudomonas aeruginosa	Laparoscopic appendectomy	Acute suppurative appendicitis
B0278	2021-08-05	Male	9 years	Inpatient	Peritoneal drainage fluid	Escherichia coli; Pseudomonas aeruginosa	Laparoscopic appendectomy	Acute suppurative appendicitis
B0279	2021-08-03	Male	5 years 9 months	Inpatient	Ascitic fluid	Pseudomonas aeruginosa; Streptococcus anginosus	Laparoscopic appendectomy	Acute suppurative appendicitis
B0280	2021-07-26	Male	9 years	Inpatient	Peritoneal drainage fluid	Escherichia coli; Enterococcus avium (Group D)	Laparoscopic appendectomy	Acute simple appendicitis
B0281	2021-07-25	Male	9 years	Inpatient	Peritoneal drainage fluid	Escherichia coli; Comamonas testosteroni	Laparoscopic appendectomy	Acute suppurative appendicitis
B0282	2021-07-14	Male	10 years	Inpatient	Peritoneal drainage fluid	Escherichia coli; Pseudomonas aeruginosa	Laparoscopic appendectomy	Acute suppurative appendicitis
B0283	2021-07-13	Male	3 years 9 months	Inpatient	Peritoneal drainage fluid	Pseudomonas aeruginosa; Aeromonas veronii biovar veronii	Laparoscopic appendectomy	Acute gangrenous appendicitis
B0284	2021-07-10	Female	10 years	Inpatient	Ascitic fluid	Escherichia coli; Streptococcus anginosus	Laparoscopic appendectomy	Acute suppurative appendicitis
B0285	2021-07-09	Male	5 years 2 months	Inpatient	Peritoneal drainage fluid	Cupriavidus pauculus; Streptococcus anginosus	Laparoscopic appendectomy	Acute suppurative appendicitis
B0286	2021-06-29	Male	4 years 9 months	Inpatient	Ascitic fluid	Enterococcus spp. (Group D); Escherichia coli	Laparoscopic appendectomy	Acute suppurative appendicitis
B0287	2021-06-24	Male	7 years	Inpatient	Ascitic fluid	Escherichia coli; Streptococcus Constellatus	Laparoscopic appendectomy	Acute simple appendicitis
B0288	2021-06-15	Male	7 years	Inpatient	Peritoneal drainage fluid	Enterococcus gallinarum (Group D); Escherichia coli	Laparoscopic appendectomy	Acute simple appendicitis
B0289	2021-06-06	Male	13 years	Inpatient	Pus	Escherichia coli; Comamonas testosteroni	Laparoscopic appendectomy	Acute suppurative appendicitis
B0290	2021-06-02	Male	8 years	Inpatient	Peritoneal drainage fluid	Escherichia coli; Proteus mirabilis	Laparoscopic appendectomy	Acute suppurative appendicitis
B0291	2021-06-02	Female	5 years 1 month	Inpatient	Ascitic fluid	Escherichia coli; Klebsiella pneumoniae	Laparoscopic appendectomy	Acute suppurative appendicitis
B0292	2021-05-30	Female	5 years 4 months	Inpatient	Ascitic fluid	Escherichia coli; Streptococcus gallolyticus subsp. gallolyticus	Laparoscopic appendectomy	Acute suppurative appendicitis
B0293	2021-05-15	Female	6 years	Inpatient	Ascitic fluid	Cupriavidus pauculus; Streptococcus anginosus	Laparoscopic appendectomy	Acute suppurative appendicitis
B0294	2021-05-15	Male	2 years 11 months	Inpatient	Ascitic fluid	Pseudomonas aeruginosa; Streptococcus anginosus	Laparoscopic appendectomy	Acute suppurative appendicitis
B0295	2021-05-09	Male	13 years	Inpatient	Peritoneal drainage fluid	Escherichia coli; Achromobacter xylosoxidans	Laparoscopic appendectomy	Acute suppurative appendicitis
B0296	2021-04-03	Male	13 years	Inpatient	Peritoneal drainage fluid	Escherichia coli; Pseudomonas aeruginosa	Laparoscopic appendectomy	Acute suppurative appendicitis
B0297	2021-04-02	Male	13 years	Inpatient	Peritoneal drainage fluid	Escherichia coli; Pseudomonas aeruginosa	Laparoscopic appendectomy	Acute appendicitis
B0298	2021-03-28	Female	8 years	Inpatient	Pus	Escherichia coli; Burkholderia cepacia complex	Laparoscopic appendectomy	Acute suppurative appendicitis
B0299	2021-03-21	Male	5 years 5 months	Inpatient	Peritoneal drainage fluid	Enterococcus spp. (Group D); Pseudomonas aeruginosa	Laparoscopic appendectomy	Acute gangrenous appendicitis
B0300	2021-03-18	Male	11 years	Inpatient	Ascitic fluid	Escherichia coli; Pseudomonas aeruginosa (QC)	Laparoscopic appendectomy	Acute suppurative appendicitis
B0301	2021-03-12	Female	10 years	Inpatient	Pus	Escherichia coli; Enterococcus faecalis (Group D)	Laparoscopic appendectomy	Acute simple appendicitis
B0302	2021-03-11	Female	12 years	Inpatient	Peritoneal drainage fluid	Cupriavidus pauculus; Pseudomonas aeruginosa (QC)	Laparoscopic appendectomy	Acute gangrenous appendicitis
B0303	2021-03-06	Male	13 years	Inpatient	Peritoneal drainage fluid	Enterococcus gallinarum (Group D); Escherichia coli	Laparoscopic appendectomy	Acute simple appendicitis
B0304	2021-03-04	Female	15 years	Inpatient	Pus	Escherichia coli; Pseudomonas aeruginosa	Laparoscopic appendectomy	Acute suppurative appendicitis
B0305	2021-03-02	Male	14 years	Inpatient	Peritoneal drainage fluid	Escherichia coli; Pseudomonas mendocina	Laparoscopic appendectomy	Acute suppurative appendicitis
B0306	2021-02-27	Female	7 years	Inpatient	Peritoneal drainage fluid	Escherichia coli; Streptococcus anginosus	Laparoscopic appendectomy	Acute suppurative appendicitis
B0307	2021-02-16	Male	3 years 11 months	Inpatient	Pus	Escherichia coli; Pseudomonas aeruginosa	Laparoscopic appendectomy	Acute suppurative appendicitis
B0308	2021-02-02	Male	10 years	Inpatient	Peritoneal drainage fluid	Escherichia coli; Enterococcus faecium	Laparoscopic appendectomy	Acute gangrenous appendicitis
B0309	2021-01-29	Female	4 years 6 months	Inpatient	Peritoneal drainage fluid	Escherichia coli; Streptococcus anginosus	Laparoscopic appendectomy	Acute suppurative appendicitis
B0310	2021-01-23	Male	10 years	Inpatient	Pus	Escherichia coli; Comamonas testosteroni	Laparoscopic appendectomy	Acute simple appendicitis
B0311	2021-01-17	Male	4 years 9 months	Inpatient	Pus	Escherichia coli; Pseudomonas aeruginosa	Laparoscopic appendectomy	Acute gangrenous appendicitis
B0312	2021-01-01	Male	7 years	Inpatient	Pus	Escherichia coli; Comamonas testosteroni	Laparoscopic appendectomy	Acute gangrenous appendicitis
B0313	2020-12-31	Female	5 years 7 months	Inpatient	Pus	Klebsiella pneumoniae; Enterococcus avium (Group D)	Laparoscopic appendectomy	Acute suppurative appendicitis
B0314	2020-12-30	Male	9 years	Inpatient	Pus	Escherichia coli; Pseudomonas aeruginosa	Laparoscopic appendectomy	Acute suppurative appendicitis
B0315	2020-12-27	Male	6 years	Inpatient	Peritoneal drainage fluid	Enterococcus avium (Group D); Pseudomonas aeruginosa	Laparoscopic appendectomy	Acute suppurative appendicitis
B0316	2020-12-17	Female	13 years	Inpatient	Ascitic fluid	Escherichia coli; Enterococcus faecalis (Group D)	Laparoscopic appendectomy	Acute gangrenous appendicitis
B0317	2020-12-13	Female	5 years 1 month	Inpatient	Ascitic fluid	Escherichia coli; Enterococcus faecalis (Group D)	Laparoscopic appendectomy	Acute gangrenous appendicitis
B0318	2020-12-11	Male	8 years	Inpatient	Pus	Escherichia coli; Enterococcus avium (Group D)	Laparoscopic appendectomy	Acute gangrenous appendicitis
B0319	2020-12-11	Male	4 years 2 months	Inpatient	Peritoneal drainage fluid	Pseudomonas aeruginosa; Streptococcus anginosus	Laparoscopic appendectomy	Acute suppurative appendicitis
B0320	2020-11-28	Female	7 years	Inpatient	Pus	Escherichia coli; Comamonas testosteroni	Laparoscopic appendectomy	Acute gangrenous appendicitis
B0321	2020-11-23	Male	6 years	Inpatient	Pus	Staphylococcus epidermidis; Comamonas testosteroni	Laparoscopic appendectomy	Acute suppurative appendicitis
B0322	2020-11-15	Female	8 years	Inpatient	Pus	Escherichia coli; Comamonas testosteroni	Laparoscopic appendectomy	Acute gangrenous appendicitis
B0323	2020-11-12	Female	8 years	Inpatient	Pus	Escherichia coli; Pseudomonas aeruginosa	Laparoscopic appendectomy	Acute suppurative appendicitis
B0324	2020-11-08	Male	12 years	Inpatient	Ascitic fluid	Escherichia coli; Comamonas testosteroni	Laparoscopic appendectomy	Acute suppurative appendicitis
B0325	2020-11-02	Male	7 years	Inpatient	Ascitic fluid	Pseudomonas aeruginosa; Streptococcus anginosus	Laparoscopic appendectomy	Acute suppurative appendicitis
B0326	2020-11-02	Male	9 years	Inpatient	Ascitic fluid	Escherichia coli; Pseudomonas aeruginosa	Laparoscopic appendectomy	Acute suppurative appendicitis
B0327	2020-10-28	Female	8 years	Inpatient	Ascitic fluid	Escherichia coli; Pseudomonas aeruginosa	Laparoscopic appendectomy	Acute gangrenous appendicitis
B0328	2020-10-15	Male	9 years	Inpatient	Peritoneal drainage fluid	Escherichia coli; Comamonas testosteroni	Laparoscopic appendectomy	Acute suppurative appendicitis
B0329	2020-10-13	Female	7 years	Inpatient	Ascitic fluid	Klebsiella oxytoca; Escherichia coli	Laparoscopic appendectomy	Acute suppurative appendicitis
B0330	2020-10-09	Female	4 years 7 months	Inpatient	Ascitic fluid	Escherichia coli; Pseudomonas aeruginosa	Laparoscopic appendectomy	Acute suppurative appendicitis
B0331	2020-10-04	Male	10 years	Inpatient	Ascitic fluid	Escherichia coli; Streptococcus Constellatus	Laparoscopic appendectomy	Acute suppurative appendicitis
B0332	2020-10-02	Female	8 years	Inpatient	Ascitic fluid	Pseudomonas aeruginosa; Citrobacter youngae	Laparoscopic appendectomy	Acute suppurative appendicitis
B0333	2020-09-23	Female	3 years 9 months	Inpatient	Pus	Comamonas testosteroni; Pseudomonas aeruginosa	Laparoscopic appendectomy	Acute suppurative appendicitis
B0334	2020-09-17	Male	13 years	Inpatient	Pus	Escherichia coli; Comamonas testosteroni	Laparoscopic appendectomy	Acute suppurative appendicitis
B0335	2020-09-16	Male	13 years	Inpatient	Pus	Escherichia coli; Streptococcus Constellatus	Laparoscopic appendectomy	Acute suppurative appendicitis
B0336	2020-09-14	Male	7 years	Inpatient	Ascitic fluid	Escherichia coli; Streptococcus gordonii	Laparoscopic appendectomy	Acute suppurative appendicitis
B0337	2020-09-12	Male	7 years	Inpatient	Ascitic fluid	Escherichia coli; Streptococcus anginosus	Laparoscopic appendectomy	Acute suppurative appendicitis
B0338	2020-09-10	Female	9 years	Inpatient	Ascitic fluid	Escherichia coli; Pseudomonas aeruginosa	Laparoscopic appendectomy	Acute suppurative appendicitis
B0339	2020-09-08	Male	13 years	Inpatient	Pus	Escherichia coli; Streptococcus Constellatus	Laparoscopic appendectomy	Acute appendicitis
B0340	2020-09-06	Female	8 years	Inpatient	Pus	Pseudomonas aeruginosa; Streptococcus agalactiae	Laparoscopic appendectomy	Acute simple appendicitis
B0341	2020-09-03	Male	4 years 10 months	Inpatient	Peritoneal drainage fluid	Pseudomonas aeruginosa; Streptococcus anginosus	Laparoscopic appendectomy	Acute suppurative appendicitis
B0342	2020-09-02	Male	8 years	Inpatient	Ascitic fluid	Escherichia coli; Pseudomonas aeruginosa	Laparoscopic appendectomy	Acute simple appendicitis
B0343	2020-08-28	Male	8 years	Inpatient	Ascitic fluid	Enterococcus gallinarum (Group D); Escherichia coli	Laparoscopic appendectomy	Acute simple appendicitis
B0344	2020-08-23	Male	8 years	Inpatient	Ascitic fluid	Escherichia coli; Streptococcus anginosus	Laparoscopic appendectomy	Acute suppurative appendicitis
B0345	2020-08-21	Male	9 years	Inpatient	Pus	Escherichia coli; Comamonas testosteroni	Laparoscopic appendectomy	Acute suppurative appendicitis
B0346	2020-08-20	Male	9 years	Inpatient	Pus	Escherichia coli; Comamonas testosteroni	Laparoscopic appendectomy	Acute suppurative appendicitis
B0347	2020-08-17	Female	14 years	Inpatient	Ascitic fluid	Escherichia coli; Pseudomonas aeruginosa	Laparoscopic appendectomy	Acute gangrenous appendicitis
B0348	2020-08-15	Female	5 years 8 months	Inpatient	Ascitic fluid	Escherichia coli; Streptococcus anginosus	Laparoscopic appendectomy	Acute suppurative appendicitis
B0349	2020-08-09	Male	11 years	Inpatient	Ascitic fluid	Pseudomonas aeruginosa; Streptococcus anginosus	Laparoscopic appendectomy	Acute suppurative appendicitis
B0350	2020-08-07	Male	10 years	Inpatient	Ascitic fluid	Escherichia coli; Streptococcus anginosus	Laparoscopic appendectomy	Acute simple appendicitis
B0351	2020-08-05	Male	5 years 8 months	Inpatient	Pus	Escherichia coli; Comamonas testosteroni	Laparoscopic appendectomy	Acute suppurative appendicitis
B0352	2020-08-02	Male	9 years	Inpatient	Pus	Escherichia coli; Comamonas testosteroni	Laparoscopic appendectomy	Acute suppurative appendicitis
B0353	2020-07-29	Female	8 years	Inpatient	Peritoneal drainage fluid	Escherichia coli; Streptococcus gallolyticus subsp. pasteurianus	Laparoscopic appendectomy	Acute simple appendicitis
B0354	2020-07-25	Male	3 years 10 months	Inpatient	Ascitic fluid	Staphylococcus epidermidis; Escherichia coli	Laparoscopic appendectomy	Acute suppurative appendicitis
B0355	2020-07-22	Male	12 years	Inpatient	Pus	Escherichia coli; Pseudomonas aeruginosa	Laparoscopic appendectomy	Acute suppurative appendicitis
B0356	2020-07-21	Male	8 years	Inpatient	Pus	Streptococcus gordonii; Morganella morganii	Laparoscopic appendectomy	Acute suppurative appendicitis
B0357	2020-07-21	Female	10 years	Inpatient	Pus	Escherichia coli; Streptococcus anginosus	Laparoscopic appendectomy	Acute suppurative appendicitis
B0358	2020-07-20	Male	8 years	Inpatient	Peritoneal drainage fluid	Escherichia coli; Proteus mirabilis	Laparoscopic appendectomy	Acute suppurative appendicitis
B0359	2020-07-13	Male	13 years	Inpatient	Pus	Escherichia coli; Pseudomonas aeruginosa	Laparoscopic appendectomy	Acute gangrenous appendicitis
B0360	2020-07-08	Female	8 years	Inpatient	Pus	Escherichia coli; Comamonas testosteroni	Laparoscopic appendectomy	Acute suppurative appendicitis
B0361	2020-07-08	Female	4 years 7 months	Inpatient	Peritoneal drainage fluid	Escherichia coli; Pseudomonas aeruginosa	Laparoscopic appendectomy	Acute suppurative appendicitis
B0362	2020-07-04	Female	6 years	Inpatient	Ascitic fluid	Escherichia coli; Enterococcus avium (Group D)	Laparoscopic appendectomy	Acute suppurative appendicitis
B0363	2020-06-23	Male	13 years	Inpatient	Pus	Escherichia coli; Pseudomonas aeruginosa	Laparoscopic appendectomy	Acute suppurative appendicitis
B0364	2020-06-17	Male	7 years	Inpatient	Pus	Proteus penneri; Streptococcus anginosus	Laparoscopic appendectomy	Acute suppurative appendicitis
B0365	2020-06-13	Female	7 years	Inpatient	Pus	Escherichia coli; Pseudomonas aeruginosa	Laparoscopic appendectomy	Acute suppurative appendicitis
B0366	2020-06-11	Female	4 years 2 months	Inpatient	Ascitic fluid	Escherichia coli; Enterococcus faecium (Group D)	Laparoscopic appendectomy	Acute simple appendicitis
B0367	2020-06-09	Female	3 years	Inpatient	Ascitic fluid	Escherichia coli; Aeromonas hydrophila/caviae	Laparoscopic appendectomy	Acute suppurative appendicitis
B0368	2020-06-02	Male	4 years 6 months	Inpatient	Peritoneal drainage fluid	Escherichia coli; Pseudomonas aeruginosa	Laparoscopic appendectomy	Acute suppurative appendicitis
B0369	2020-05-23	Male	10 years	Inpatient	Pus	Escherichia coli; Pseudomonas aeruginosa	Laparoscopic appendectomy	Acute suppurative appendicitis
B0370	2020-05-22	Female	4 years 11 months	Inpatient	Pus	Escherichia coli; Enterococcus avium (Group D)	Laparoscopic appendectomy	Acute suppurative appendicitis
B0371	2020-05-18	Male	9 years	Inpatient	Ascitic fluid	Escherichia coli; Pseudomonas aeruginosa	Laparoscopic appendectomy	Acute suppurative appendicitis
B0372	2020-05-12	Female	7 years	Inpatient	Peritoneal drainage fluid	Escherichia coli; Comamonas testosteroni	Laparoscopic appendectomy	Acute suppurative appendicitis
B0373	2020-05-12	Female	12 years	Inpatient	Pus	Enterococcus avium (Group D); Pseudomonas aeruginosa	Laparoscopic appendectomy	Acute suppurative appendicitis
B0374	2020-05-12	Male	6 years	Inpatient	Ascitic fluid	Escherichia coli; Enterococcus avium (Group D)	Laparoscopic appendectomy	Acute suppurative appendicitis
B0375	2020-05-03	Male	4 years 7 months	Inpatient	Pus	Escherichia coli; Streptococcus anginosus	Laparoscopic appendectomy	Acute suppurative appendicitis
B0376	2020-04-29	Female	10 years	Inpatient	Pus	Escherichia coli; Enterococcus avium (Group D)	Laparoscopic appendectomy	Acute suppurative appendicitis
B0377	2020-04-21	Male	7 years	Inpatient	Ascitic fluid	Escherichia coli; Streptococcus thoraltensis	Laparoscopic appendectomy	Acute gangrenous appendicitis
B0378	2020-04-16	Female	13 years	Inpatient	Pus	Escherichia coli; Pseudomonas aeruginosa	Laparoscopic appendectomy	Acute suppurative appendicitis
B0379	2020-04-06	Female	7 years	Inpatient	Pus	Escherichia coli; Comamonas testosteroni	Laparoscopic appendectomy	Acute suppurative appendicitis
B0380	2020-03-26	Male	7 years	Inpatient	Pus	Comamonas testosteroni; Streptococcus anginosus	Laparoscopic appendectomy	Acute gangrenous appendicitis
B0381	2020-03-22	Male	9 years	Inpatient	Pus	Escherichia coli; Enterococcus avium (Group D)	Laparoscopic appendectomy	Acute suppurative appendicitis
B0382	2020-03-20	Male	5 years	Inpatient	Pus	Pseudomonas aeruginosa; Streptococcus anginosus	Laparoscopic appendectomy	Acute suppurative appendicitis
B0383	2020-03-20	Male	10 years	Inpatient	Pus	Escherichia coli; Enterococcus faecalis (Group D)	Laparoscopic appendectomy	Acute simple appendicitis
B0384	2020-03-19	Female	7 years	Inpatient	Pus	Escherichia coli; Enterococcus avium (Group D)	Laparoscopic appendectomy	Acute gangrenous appendicitis
B0385	2020-03-13	Female	9 years	Inpatient	Pus	Escherichia coli; Enterococcus avium (Group D)	Laparoscopic appendectomy	Acute suppurative appendicitis
B0386	2020-02-09	Male	4 years	Inpatient	Peritoneal drainage fluid	Escherichia coli; Streptococcus anginosus	Laparoscopic appendectomy	Acute suppurative appendicitis
B0387	2020-02-07	Male	12 years	Inpatient	Peritoneal drainage fluid	Escherichia coli; Proteus mirabilis	Laparoscopic appendectomy	Acute appendicitis
B0388	2020-02-07	Female	3 years	Inpatient	Pus	Escherichia coli; Enterococcus avium (Group D)	Laparoscopic appendectomy	Acute suppurative appendicitis
B0389	2020-02-03	Female	10 years	Inpatient	Pus	Escherichia coli; Pseudomonas aeruginosa	Laparoscopic appendectomy	Acute gangrenous appendicitis
B0390	2020-02-03	Male	6 years	Inpatient	Pus	Escherichia coli; Pseudomonas aeruginosa	Laparoscopic appendectomy	Acute suppurative appendicitis
B0391	2020-01-29	Male	9 years	Inpatient	Peritoneal drainage fluid	Escherichia coli; Comamonas testosteroni	Laparoscopic appendectomy	Acute suppurative appendicitis
B0392	2020-01-23	Male	13 years	Inpatient	Pus	Escherichia coli; Comamonas testosteroni	Laparoscopic appendectomy	Acute suppurative appendicitis
B0393	2020-01-16	Male	10 years	Inpatient	Peritoneal drainage fluid	Enterococcus avium (Group D); Streptococcus Constellatus	Laparoscopic appendectomy	Acute suppurative appendicitis
B0394	2019-12-31	Female	5 years	Inpatient	Peritoneal drainage fluid	Escherichia coli; Streptococcus anginosus	Laparoscopic appendectomy	Acute suppurative appendicitis
B0395	2019-12-27	Male	9 years	Inpatient	Peritoneal drainage fluid	Escherichia coli; Comamonas testosteroni	Laparoscopic appendectomy	Acute suppurative appendicitis
B0396	2019-12-26	Male	5 years	Inpatient	Peritoneal drainage fluid	Pseudomonas aeruginosa; Streptococcus anginosus	Laparoscopic appendectomy	Acute suppurative appendicitis
B0397	2019-12-19	Female	9 years	Inpatient	Pus	Escherichia coli; Enterococcus avium (Group D)	Laparoscopic appendectomy	Acute simple appendicitis
B0398	2019-12-16	Male	6 years	Inpatient	Peritoneal drainage fluid	Escherichia coli; Pseudomonas aeruginosa	Laparoscopic appendectomy	Acute gangrenous appendicitis
B0399	2019-12-07	Male	5 years	Inpatient	Peritoneal drainage fluid	Pseudomonas aeruginosa; Streptococcus anginosus	Laparoscopic appendectomy	Acute gangrenous appendicitis
B0400	2019-11-28	Male	5 years	Inpatient	Pus	Citrobacter freundii; Enterococcus avium (Group D)	Laparoscopic appendectomy	Acute suppurative appendicitis
B0401	2019-11-15	Female	4 years	Inpatient	Pus	Escherichia coli; Pseudomonas aeruginosa	Laparoscopic appendectomy	Acute suppurative appendicitis
B0402	2019-11-03	Male	8 years	Inpatient	Peritoneal drainage fluid	Escherichia coli; Enterococcus avium (Group D)	Laparoscopic appendectomy	Acute suppurative appendicitis
B0403	2019-10-12	Male	10 years	Inpatient	Peritoneal drainage fluid	Escherichia coli; Pseudomonas aeruginosa	Laparoscopic appendectomy	Acute suppurative appendicitis
B0404	2019-10-09	Male	6 years	Inpatient	Peritoneal drainage fluid	Escherichia coli; Pseudomonas aeruginosa	Laparoscopic appendectomy	Acute suppurative appendicitis
B0405	2019-10-06	Female	12 years	Inpatient	Pus	Enterococcus avium (Group D); Pseudomonas aeruginosa	Laparoscopic appendectomy	Acute simple appendicitis
B0406	2019-09-25	Male	6 years	Inpatient	Pus	Escherichia coli; Pseudomonas aeruginosa	Laparoscopic appendectomy	Acute gangrenous appendicitis
B0407	2019-09-08	Male	8 years	Inpatient	Pus	Escherichia coli; Pseudomonas aeruginosa	Laparoscopic appendectomy	Acute suppurative appendicitis
B0408	2019-09-07	Male	8 years	Inpatient	Pus	Pseudomonas aeruginosa; Streptococcus Constellatus	Laparoscopic appendectomy	Acute suppurative appendicitis
B0409	2019-09-06	Female	9 years	Inpatient	Peritoneal drainage fluid	Escherichia coli; Pseudomonas aeruginosa	Laparoscopic appendectomy	Acute simple appendicitis
B0410	2019-09-04	Male	10 years	Inpatient	Pus	Escherichia coli; Enterococcus avium (Group D)	Laparoscopic appendectomy	Acute suppurative appendicitis
B0411	2019-08-26	Male	12 years	Inpatient	Pus	Escherichia coli; Pseudomonas aeruginosa	Laparoscopic appendectomy	Acute gangrenous appendicitis
B0412	2019-08-24	Male	9 years	Inpatient	Peritoneal drainage fluid	Escherichia coli; Streptococcus Constellatus	Laparoscopic appendectomy	Acute suppurative appendicitis
B0413	2019-08-20	Male	11 years	Inpatient	Pus	Escherichia coli; Pseudomonas aeruginosa	Laparoscopic appendectomy	Acute gangrenous appendicitis
B0414	2019-08-13	Female	10 years	Inpatient	Pus	Escherichia coli; Pseudomonas aeruginosa	Laparoscopic appendectomy	Acute suppurative appendicitis
B0415	2019-08-09	Male	11 years	Inpatient	Peritoneal drainage fluid	Escherichia coli; Pediococcus pentosaceus	Laparoscopic appendectomy	Acute suppurative appendicitis
B0416	2019-08-05	Male	10 years	Inpatient	Peritoneal drainage fluid	Comamonas testosteroni; Pseudomonas aeruginosa	Laparoscopic appendectomy	Acute suppurative appendicitis
B0417	2019-07-17	Male	11 years	Inpatient	Peritoneal drainage fluid	Streptococcus acidominimus; Pseudomonas aeruginosa	Laparoscopic appendectomy	Acute suppurative appendicitis
B0418	2019-06-25	Female	4 years	Inpatient	Pus	Escherichia coli; Streptococcus Constellatus	Laparoscopic appendectomy	Acute suppurative appendicitis
B0419	2019-06-16	Female	5 years	Inpatient	Pus	Escherichia coli; Enterococcus avium (Group D)	Laparoscopic appendectomy	Acute suppurative appendicitis
B0420	2019-06-12	Male	11 years	Inpatient	Peritoneal drainage fluid	Escherichia coli; Streptococcus Constellatus	Laparoscopic appendectomy	Acute suppurative appendicitis
B0421	2019-06-07	Male	8 years	Inpatient	Pus	Pseudomonas aeruginosa; Streptococcus Constellatus	Laparoscopic appendectomy	Acute suppurative appendicitis
B0422	2019-06-06	Male	14 years	Inpatient	Peritoneal drainage fluid	Escherichia coli; Comamonas testosteroni	Laparoscopic appendectomy	Acute suppurative appendicitis
B0423	2019-05-11	Male	12 years	Inpatient	Ascitic fluid	Escherichia coli; Pseudomonas aeruginosa	Laparoscopic appendectomy	Acute suppurative appendicitis
B0424	2019-04-23	Female	14 years	Inpatient	Peritoneal drainage fluid	Escherichia coli; Enterococcus avium (Group D)	Laparoscopic appendectomy	Acute gangrenous appendicitis
B0425	2019-04-12	Female	7 years	Inpatient	Pus	Escherichia coli; Streptococcus Constellatus	Laparoscopic appendectomy	Acute suppurative appendicitis
B0426	2019-03-18	Male	7 years	Inpatient	Peritoneal drainage fluid	Comamonas testosteroni; Streptococcus anginosus	Laparoscopic appendectomy	Acute suppurative appendicitis
B0427	2019-03-03	Female	5 years	Inpatient	Peritoneal drainage fluid	Escherichia coli; Streptococcus anginosus	Laparoscopic appendectomy	Acute suppurative appendicitis
B0428	2019-02-16	Female	5 years	Inpatient	Pus	Escherichia coli; Streptococcus anginosus	Laparoscopic appendectomy	Acute suppurative appendicitis
B0429	2019-02-12	Male	5 years	Inpatient	Peritoneal drainage fluid	Comamonas testosteroni; Streptococcus anginosus	Laparoscopic appendectomy	Acute gangrenous appendicitis
B0430	2019-02-11	Male	12 years	Inpatient	Pus	Comamonas testosteroni; Streptococcus anginosus	Laparoscopic appendectomy	Acute suppurative appendicitis
B0431	2019-02-11	Female	9 years	Inpatient	Peritoneal drainage fluid	Escherichia coli; Streptococcus Constellatus	Laparoscopic appendectomy	Acute suppurative appendicitis
B0432	2019-02-10	Male	9 years	Inpatient	Pus	Pseudomonas aeruginosa; Streptococcus Constellatus	Laparoscopic appendectomy	Acute suppurative appendicitis
B0433	2019-02-01	Male	14 years	Inpatient	Pus	Comamonas testosteroni; Proteus penneri	Laparoscopic appendectomy	Acute suppurative appendicitis
B0434	2019-01-29	Female	9 years	Inpatient	Pus	Escherichia coli; Enterococcus faecalis (Group D)	Laparoscopic appendectomy	Acute simple appendicitis
B0435	2019-01-21	Female	3 years	Inpatient	Peritoneal drainage fluid	Escherichia coli; Pseudomonas aeruginosa	Laparoscopic appendectomy	Acute suppurative appendicitis
B0436	2019-01-19	Male	7 years	Inpatient	Peritoneal drainage fluid	Escherichia coli; Enterococcus avium (Group D)	Laparoscopic appendectomy	Acute gangrenous appendicitis
B0437	2019-01-03	Male	13 years	Inpatient	Pus	Escherichia coli; Comamonas testosteroni	Laparoscopic appendectomy	Acute simple appendicitis
B0438	2020-06-23	Male	6 years	Inpatient	Peritoneal drainage fluid	Escherichia coli; Pseudomonas aeruginosa	Laparoscopic appendectomy	Acute suppurative appendicitis
B0439	2022-08-17	Male	12 years	Inpatient	Peritoneal drainage fluid	Escherichia coli; Pseudomonas aeruginosa	Laparoscopic appendectomy	Acute suppurative appendicitis
B0440	2022-03-06	Female	3 years 10 months	Inpatient	Pus	Enterococcus avium (Group D); Pseudomonas aeruginosa	Laparoscopic appendectomy	Acute suppurative appendicitis
B0441	2024-09-05	Female	7 years	Inpatient	Pus	Escherichia coli; Streptococcus pneumoniae	Laparoscopic appendectomy	Acute suppurative appendicitis
B0442	2023-12-02	Female	8 years	Inpatient	Pus	Enterococcus faecalis; Pseudomonas aeruginosa	Laparoscopic appendectomy	Acute suppurative appendicitis
B0443	2024-02-16	Female	7 years	Inpatient	Pus	Escherichia coli; Pseudomonas aeruginosa	Laparoscopic appendectomy	Acute suppurative appendicitis
B0444	2020-08-25	Male	12 years	Inpatient	Pus	Escherichia coli; Comamonas testosteroni	Laparoscopic appendectomy	Acute suppurative appendicitis
B0445	2023-02-09	Female	7 years	Inpatient	Ascitic fluid	Comamonas testosteroni; Enterococcus faecium	Laparoscopic appendectomy	Acute suppurative appendicitis
B0446	2020-10-25	Female	9 years	Inpatient	Peritoneal drainage fluid	Escherichia coli; Streptococcus agalactiae	Laparoscopic appendectomy	Acute suppurative appendicitis
C001	2024-11-24	Male	7 years	Inpatient	Ascitic fluid	Escherichia coli; Comamonas aquatica; Pseudomonas aeruginosa	Laparoscopic appendectomy	Acute suppurative appendicitis
C002	2024-11-02	Female	10 years	Inpatient	Pus	Escherichia coli; Pseudomonas aeruginosa; Streptococcus anginosus	Laparoscopic appendectomy	Acute appendicitis
C003	2024-06-25	Male	15 years	Inpatient	Pus	Comamonas testosteroni; Pseudomonas aeruginosa; Streptococcus Constellatus	Laparoscopic appendectomy	Acute suppurative appendicitis
C004	2024-04-21	Male	11 years	Inpatient	Pus	Escherichia coli; Pseudomonas aeruginosa; Streptococcus Constellatus	Laparoscopic appendectomy	Acute suppurative appendicitis
C005	2024-02-20	Male	8 years	Inpatient	Pus	Escherichia coli; Enterococcus avium (Group D); Pseudomonas aeruginosa	Laparoscopic appendectomy	Acute suppurative appendicitis
C006	2024-01-24	Male	6 years	Inpatient	Peritoneal drainage fluid	Escherichia coli; Pseudomonas aeruginosa; Streptococcus Constellatus	Laparoscopic appendectomy	Acute suppurative appendicitis
C007	2024-01-20	Female	9 years	Inpatient	Pus	Escherichia coli; Pseudomonas aeruginosa; Streptococcus Constellatus	Laparoscopic appendectomy	Acute suppurative appendicitis
C008	2023-11-01	Female	2 years 10 months	Inpatient	Ascitic fluid	Escherichia coli; Pseudomonas aeruginosa; Enterobacter cloacae	Laparoscopic appendectomy	Acute suppurative appendicitis
C009	2023-08-19	Female	4 years 6 months	Inpatient	Peritoneal drainage fluid	Escherichia coli; Pseudomonas aeruginosa; Streptococcus anginosus	Laparoscopic appendectomy	Acute suppurative appendicitis
C010	2023-08-16	Male	13 years	Inpatient	Pus	Escherichia coli; Comamonas testosteroni; Enterococcus casseliflavus (Group D)	Laparoscopic appendectomy	Acute simple appendicitis
C011	2023-08-08	Female	7 years	Inpatient	Pus	Escherichia coli; Pseudomonas aeruginosa; Streptococcus anginosus	Laparoscopic appendectomy	Acute suppurative appendicitis
C012	2023-06-29	Male	9 years	Inpatient	Ascitic fluid	Escherichia coli; Klebsiella pneumoniae; Streptococcus anginosus	Laparoscopic appendectomy	Acute suppurative appendicitis
C013	2023-06-24	Male	12 years	Inpatient	Ascitic fluid	Escherichia coli; Pseudomonas aeruginosa; Streptococcus anginosus	Laparoscopic appendectomy	Acute suppurative appendicitis
C014	2023-05-15	Female	6 years	Inpatient	Pus	Escherichia coli; Cupriavidus pauculus; Streptococcus sanguinis	Laparoscopic appendectomy	Acute gangrenous appendicitis
C015	2023-03-14	Male	9 years	Inpatient	Ascitic fluid	Escherichia coli; Comamonas testosteroni; Cupriavidus pauculus	Laparoscopic appendectomy	Acute suppurative appendicitis
C016	2023-02-27	Male	11 years	Inpatient	Pus	Escherichia coli; Comamonas testosteroni; Streptococcus anginosus	Laparoscopic appendectomy	Acute suppurative appendicitis
C017	2022-12-20	Female	8 years	Inpatient	Ascitic fluid	Escherichia coli; Pseudomonas aeruginosa; Streptococcus anginosus	Laparoscopic appendectomy	Acute suppurative appendicitis
C018	2022-12-06	Female	5 years 8 months	Inpatient	Pus	Escherichia coli; Pseudomonas aeruginosa; Streptococcus anginosus	Laparoscopic appendectomy	Acute suppurative appendicitis
C019	2022-11-29	Male	10 years	Inpatient	Ascitic fluid	Escherichia coli; Comamonas testosteroni; Pediococcus acidilactici	Laparoscopic appendectomy	Acute suppurative appendicitis
C020	2022-09-22	Male	9 years	Inpatient	Pus	Klebsiella pneumoniae; Enterococcus avium (Group D); Pseudomonas aeruginosa	Laparoscopic appendectomy	Acute suppurative appendicitis
C021	2022-01-20	Female	14 years	Inpatient	Peritoneal drainage fluid	Escherichia coli; Enterococcus avium (Group D); Enterococcus faecium	Laparoscopic appendectomy	Acute simple appendicitis
C022	2021-12-22	Female	13 years	Inpatient	Peritoneal drainage fluid	Enterococcus spp. (Group D); Escherichia coli; Comamonas testosteroni	Laparoscopic appendectomy	Acute suppurative appendicitis
C023	2021-05-26	Male	4 years 7 months	Inpatient	Ascitic fluid	Escherichia coli; Citrobacter koseri; Streptococcus anginosus	Laparoscopic appendectomy	Acute gangrenous appendicitis
C024	2020-12-24	Male	12 years	Inpatient	Pus	Escherichia coli; Enterococcus avium (Group D); Proteus mirabilis	Laparoscopic appendectomy	Acute suppurative appendicitis
C025	2020-10-28	Male	11 years	Inpatient	Ascitic fluid	Escherichia coli; Pseudomonas aeruginosa; Streptococcus anginosus	Laparoscopic appendectomy	Acute suppurative appendicitis
C026	2020-09-26	Male	6 years	Inpatient	Ascitic fluid	Escherichia coli; Pseudomonas aeruginosa; Streptococcus sanguinis (type I)	Laparoscopic appendectomy	Acute suppurative appendicitis
C027	2020-06-22	Female	11 years	Inpatient	Ascitic fluid	Escherichia coli; Klebsiella pneumoniae; Enterococcus avium (Group D)	Laparoscopic appendectomy	Acute simple appendicitis
C028	2020-06-10	Male	8 years	Inpatient	Peritoneal drainage fluid	Enterococcus gallinarum (Group D); Escherichia coli; Klebsiella pneumoniae	Laparoscopic appendectomy	Acute simple appendicitis
C029	2020-06-07	Female	13 years	Inpatient	Pus	Escherichia coli; Comamonas testosteroni; Streptococcus sanguinis (type I)	Laparoscopic appendectomy	Acute suppurative appendicitis
C030	2020-05-21	Female	12 years	Inpatient	Pus	Enterococcus avium (Group D); Proteus mirabilis; Cupriavidus pauculus	Laparoscopic appendectomy	Acute simple appendicitis
C031	2019-12-13	Female	7 years	Inpatient	Pus	Escherichia coli; Comamonas testosteroni; Streptococcus anginosus	Laparoscopic appendectomy	Acute gangrenous appendicitis
C032	2019-07-15	Male	12 years	Inpatient	Pus	Comamonas testosteroni; Pseudomonas aeruginosa; Streptococcus sanguinis (type I)	Laparoscopic appendectomy	Acute suppurative appendicitis
D001	2024-12-30	Male	12 years	Inpatient	Pus	No growth after 48 h	Laparoscopic appendectomy	Acute suppurative appendicitis
D002	2024-12-27	Male	4 years 9 months	Inpatient	Pus	No growth after 48 h	Laparoscopic appendectomy	Acute suppurative appendicitis
D003	2024-12-16	Male	11 years	Inpatient	Pus	No growth after 48 h	Laparoscopic appendectomy	Acute suppurative appendicitis
D004	2024-12-16	Male	6 years	Inpatient	Pus	No growth after 48 h	Laparoscopic appendectomy	Acute suppurative appendicitis
D005	2024-12-13	Male	7 years	Inpatient	Pus	No growth after 48 h	Laparoscopic appendectomy	Acute simple appendicitis
D006	2024-12-02	Female	8 years	Inpatient	Pus	No growth after 48 h	Laparoscopic appendectomy	Acute suppurative appendicitis
D007	2024-12-01	Male	13 years	Inpatient	Pus	No growth after 48 h	Laparoscopic appendectomy	Acute suppurative appendicitis
D008	2024-11-28	Female	11 years	Inpatient	Pus	No growth after 48 h	Laparoscopic appendectomy	Acute suppurative appendicitis
D009	2024-11-24	Male	6 years	Inpatient	Ascitic fluid	No growth after 48 h	Laparoscopic appendectomy	Acute suppurative appendicitis
D010	2024-11-23	Male	8 years	Inpatient	Pus	No growth after 48 h	Laparoscopic appendectomy	Acute suppurative appendicitis
D011	2024-11-16	Female	10 years	Inpatient	Pus	No growth after 48 h	Laparoscopic appendectomy	Acute suppurative appendicitis
D012	2024-11-16	Male	9 years	Inpatient	Ascitic fluid	No growth after 48 h	Laparoscopic appendectomy	Acute suppurative appendicitis
D013	2024-11-13	Female	7 years	Inpatient	Pus	No growth after 48 h	Laparoscopic appendectomy	Acute suppurative appendicitis
D014	2024-11-09	Male	10 years	Inpatient	Pus	No growth after 48 h	Laparoscopic appendectomy	Acute suppurative appendicitis
D015	2024-11-07	Female	10 years	Inpatient	Pus	No growth after 48 h	Laparoscopic appendectomy	Acute simple appendicitis
D016	2024-11-01	Male	9 years	Inpatient	Pus	No growth after 48 h	Laparoscopic appendectomy	Acute suppurative appendicitis
D017	2024-10-31	Male	11 years	Inpatient	Pus	No growth after 48 h	Laparoscopic appendectomy	Acute suppurative appendicitis
D018	2024-10-19	Male	15 years	Inpatient	Ascitic fluid	No growth after 48 h	Laparoscopic appendectomy	Acute suppurative appendicitis
D019	2024-10-17	Female	9 years	Inpatient	Pus	No growth after 48 h	Laparoscopic appendectomy	Acute appendicitis
D020	2024-10-17	Male	13 years	Inpatient	Pus	No growth after 48 h	Laparoscopic appendectomy	Acute appendicitis
D021	2024-10-16	Male	9 years	Inpatient	Ascitic fluid	No growth after 48 h	Laparoscopic appendectomy	Acute simple appendicitis
D022	2024-10-12	Male	13 years	Inpatient	Pus	No growth after 48 h	Laparoscopic appendectomy	Acute suppurative appendicitis
D023	2024-10-01	Male	6 years	Inpatient	Pus	No growth after 48 h	Laparoscopic appendectomy	Acute suppurative appendicitis
D024	2024-09-30	Female	10 years	Inpatient	Pus	No growth after 48 h	Laparoscopic appendectomy	Acute suppurative appendicitis
D025	2024-09-29	Female	10 years	Inpatient	Pus	No growth after 48 h	Laparoscopic appendectomy	Acute simple appendicitis
D026	2024-09-29	Female	9 years	Inpatient	Pus	No growth after 48 h	Laparoscopic appendectomy	Acute suppurative appendicitis
D027	2024-09-27	Female	9 years	Inpatient	Pus	No growth after 48 h	Laparoscopic appendectomy	Acute suppurative appendicitis
D028	2024-09-26	Male	15 years	Inpatient	Pus	No growth after 48 h	Laparoscopic appendectomy	Acute simple appendicitis
D029	2024-09-26	Male	11 years	Inpatient	Ascitic fluid	No growth after 48 h	Laparoscopic appendectomy	Acute suppurative appendicitis
D030	2024-09-25	Male	9 years	Inpatient	Pus	No growth after 48 h	Laparoscopic appendectomy	Acute suppurative appendicitis
D031	2024-09-19	Male	6 years	Inpatient	Ascitic fluid	No growth after 48 h	Laparoscopic appendectomy	Acute suppurative appendicitis
D032	2024-09-12	Male	10 years	Inpatient	Peritoneal drainage fluid	No growth after 48 h	Laparoscopic appendectomy	Acute simple appendicitis
D033	2024-09-09	Male	11 years	Inpatient	Pus	No growth after 48 h	Laparoscopic appendectomy	Acute simple appendicitis
D034	2024-09-08	Male	7 years	Inpatient	Pus	No growth after 48 h	Laparoscopic appendectomy	Acute simple appendicitis
D035	2024-09-04	Female	15 years	Inpatient	Ascitic fluid	No growth after 48 h	Laparoscopic appendectomy	Acute simple appendicitis
D036	2024-08-31	Male	10 years	Inpatient	Pus	No growth after 48 h	Laparoscopic appendectomy	Acute suppurative appendicitis
D037	2024-08-27	Male	5 years 1 month	Inpatient	Pus	No growth after 48 h	Laparoscopic appendectomy	Acute suppurative appendicitis
D038	2024-08-27	Female	10 years	Inpatient	Pus	No growth after 48 h	Laparoscopic appendectomy	Acute suppurative appendicitis
D039	2024-08-24	Male	13 years	Inpatient	Pus	No growth after 48 h	Laparoscopic appendectomy	Acute appendicitis
D040	2024-08-23	Male	7 years	Inpatient	Pus	No growth after 48 h	Laparoscopic appendectomy	Acute suppurative appendicitis
D041	2024-08-20	Male	12 years	Inpatient	Pus	No growth after 48 h	Laparoscopic appendectomy	Acute appendicitis
D042	2024-08-13	Male	9 years	Inpatient	Pus	No growth after 48 h	Laparoscopic appendectomy	Acute suppurative appendicitis
D043	2024-08-09	Female	13 years	Inpatient	Pus	No growth after 48 h	Laparoscopic appendectomy	Acute suppurative appendicitis
D044	2024-08-03	Male	12 years	Inpatient	Pus	No growth after 48 h	Laparoscopic appendectomy	Acute suppurative appendicitis
D045	2024-07-31	Female	12 years	Inpatient	Pus	No growth after 48 h	Laparoscopic appendectomy	Acute suppurative appendicitis
D046	2024-07-31	Male	9 years	Inpatient	Pus	No growth after 48 h	Laparoscopic appendectomy	Acute suppurative appendicitis
D047	2024-07-28	Female	4 years 8 months	Inpatient	Pus	No growth after 48 h	Laparoscopic appendectomy	Acute suppurative appendicitis
D048	2024-07-25	Female	8 years	Inpatient	Pus	No growth after 48 h	Laparoscopic appendectomy	Acute suppurative appendicitis
D049	2024-07-24	Male	9 years	Inpatient	Pus	No growth after 48 h	Laparoscopic appendectomy	Acute suppurative appendicitis
D050	2024-07-22	Male	11 years	Inpatient	Pus	No growth after 48 h	Laparoscopic appendectomy	Acute suppurative appendicitis
D051	2024-07-16	Male	7 years	Inpatient	Pus	No growth after 48 h	Laparoscopic appendectomy	Acute suppurative appendicitis
D052	2024-07-13	Male	6 years	Inpatient	Pus	No growth after 48 h	Laparoscopic appendectomy	Acute suppurative appendicitis
D053	2024-07-12	Male	5 years 7 months	Inpatient	Pus	No growth after 48 h	Laparoscopic appendectomy	Acute suppurative appendicitis
D054	2024-07-10	Male	8 years	Inpatient	Pus	No growth after 48 h	Laparoscopic appendectomy	Acute suppurative appendicitis
D055	2024-07-10	Male	9 years	Inpatient	Pus	No growth after 48 h	Laparoscopic appendectomy	Acute suppurative appendicitis
D056	2024-07-03	Male	7 years	Inpatient	Pus	No growth after 48 h	Laparoscopic appendectomy	Acute suppurative appendicitis
D057	2024-07-01	Male	6 years	Inpatient	Pus	No growth after 48 h	Laparoscopic appendectomy	Acute suppurative appendicitis
D058	2024-06-25	Male	11 years	Inpatient	Pus	No growth after 48 h	Laparoscopic appendectomy	Acute appendicitis
D059	2024-06-24	Male	5 years 2 months	Inpatient	Pus	No growth after 48 h	Laparoscopic appendectomy	Acute simple appendicitis
D060	2024-06-21	Male	6 years	Inpatient	Pus	No growth after 48 h	Laparoscopic appendectomy	Acute simple appendicitis
D061	2024-06-20	Female	5 years 1 month	Inpatient	Pus	No growth after 48 h	Laparoscopic appendectomy	Acute suppurative appendicitis
D062	2024-06-20	Male	6 years	Inpatient	Pus	No growth after 48 h	Laparoscopic appendectomy	Acute simple appendicitis
D063	2024-06-04	Male	11 years	Inpatient	Pus	No growth after 48 h	Laparoscopic appendectomy	Acute suppurative appendicitis
D064	2024-06-04	Male	9 years	Inpatient	Pus	No growth after 48 h	Laparoscopic appendectomy	Acute simple appendicitis
D065	2024-06-04	Female	10 years	Inpatient	Pus	No growth after 48 h	Laparoscopic appendectomy	Acute simple appendicitis
D066	2024-06-04	Male	7 years	Inpatient	Pus	No growth after 48 h	Laparoscopic appendectomy	Acute suppurative appendicitis
D067	2024-06-01	Male	8 years	Inpatient	Pus	No growth after 48 h	Laparoscopic appendectomy	Acute suppurative appendicitis
D068	2024-05-24	Female	7 years	Inpatient	Ascitic fluid	No growth after 48 h	Laparoscopic appendectomy	Acute suppurative appendicitis
D069	2024-05-21	Female	8 years	Inpatient	Pus	No growth after 48 h	Laparoscopic appendectomy	Acute suppurative appendicitis
D070	2024-05-20	Male	4 years 7 months	Inpatient	Pus	No growth after 48 h	Laparoscopic appendectomy	Acute suppurative appendicitis
D071	2024-05-16	Male	9 years	Inpatient	Ascitic fluid	No growth after 48 h	Laparoscopic appendectomy	Acute suppurative appendicitis
D072	2024-05-14	Male	7 years	Inpatient	Pus	No growth after 48 h	Laparoscopic appendectomy	Acute appendicitis
D073	2024-05-08	Male	12 years	Inpatient	Pus	No growth after 48 h	Laparoscopic appendectomy	Acute suppurative appendicitis
D074	2024-04-24	Female	7 years	Inpatient	Pus	No growth after 48 h	Laparoscopic appendectomy	Acute suppurative appendicitis
D075	2024-04-21	Female	9 years	Inpatient	Peritoneal drainage fluid	No growth after 48 h	Laparoscopic appendectomy	Acute appendicitis
D076	2024-04-18	Female	5 years 9 months	Inpatient	Pus	No growth after 48 h	Laparoscopic appendectomy	Acute suppurative appendicitis
D077	2024-04-12	Male	9 years	Inpatient	Pus	No growth after 48 h	Laparoscopic appendectomy	Acute suppurative appendicitis
D078	2024-04-08	Female	6 years	Inpatient	Pus	No growth after 48 h	Laparoscopic appendectomy	Acute suppurative appendicitis
D079	2024-03-31	Male	7 years	Inpatient	Pus	No growth after 48 h	Laparoscopic appendectomy	Acute suppurative appendicitis
D080	2024-03-30	Female	2 years 9 months	Inpatient	Pus	No growth after 48 h	Laparoscopic appendectomy	Acute suppurative appendicitis
D081	2024-03-27	Male	6 years	Inpatient	Pus	No growth after 48 h	Laparoscopic appendectomy	Acute suppurative appendicitis
D082	2024-03-22	Female	9 years	Inpatient	Pus	No growth after 48 h	Laparoscopic appendectomy	Acute suppurative appendicitis
D083	2024-03-16	Male	7 years	Inpatient	Pus	No growth after 48 h	Laparoscopic appendectomy	Acute suppurative appendicitis
D084	2024-03-09	Female	6 years	Inpatient	Pus	No growth after 48 h	Laparoscopic appendectomy	Acute suppurative appendicitis
D085	2024-03-04	Female	6 years	Inpatient	Pus	No growth after 48 h	Laparoscopic appendectomy	Acute suppurative appendicitis
D086	2024-02-27	Female	8 years	Inpatient	Peritoneal drainage fluid	No growth after 48 h	Laparoscopic appendectomy	Acute suppurative appendicitis
D087	2024-02-27	Male	9 years	Inpatient	Peritoneal drainage fluid	No growth after 48 h	Laparoscopic appendectomy	Acute suppurative appendicitis
D088	2024-02-21	Male	3 years 6 months	Inpatient	Peritoneal drainage fluid	No growth after 48 h	Laparoscopic appendectomy	Acute suppurative appendicitis
D089	2024-02-21	Female	10 years	Inpatient	Pus	No growth after 48 h	Laparoscopic appendectomy	Acute simple appendicitis
D090	2024-02-20	Male	5 years	Inpatient	Pus	No growth after 48 h	Laparoscopic appendectomy	Acute suppurative appendicitis
D091	2024-02-15	Female	3 years 5 months	Inpatient	Pus	No growth after 48 h	Laparoscopic appendectomy	Acute suppurative appendicitis
D092	2024-02-13	Female	5 years 10 months	Inpatient	Peritoneal drainage fluid	No growth after 48 h	Laparoscopic appendectomy	Acute suppurative appendicitis
D093	2024-02-10	Male	11 years	Inpatient	Pus	No growth after 48 h	Laparoscopic appendectomy	Acute suppurative appendicitis
D094	2024-02-09	Female	12 years	Inpatient	Peritoneal drainage fluid	No growth after 48 h	Laparoscopic appendectomy	Acute simple appendicitis
D095	2024-02-04	Male	10 years	Inpatient	Pus	No growth after 48 h	Laparoscopic appendectomy	Acute appendicitis
D096	2024-02-02	Male	12 years	Inpatient	Pus	No growth after 48 h	Laparoscopic appendectomy	Acute suppurative appendicitis
D097	2024-01-31	Male	12 years	Inpatient	Pus	No growth after 48 h	Laparoscopic appendectomy	Acute suppurative appendicitis
D098	2024-01-22	Male	16 years	Inpatient	Peritoneal drainage fluid	No growth after 48 h	Laparoscopic appendectomy	Acute suppurative appendicitis
D099	2024-01-16	Female	3 years 7 months	Inpatient	Peritoneal drainage fluid	No growth after 48 h	Laparoscopic appendectomy	Acute suppurative appendicitis
D100	2024-01-14	Male	13 years	Inpatient	Pus	No growth after 48 h	Laparoscopic appendectomy	Acute suppurative appendicitis
D101	2024-01-14	Male	5 years 8 months	Inpatient	Pus	No growth after 48 h	Laparoscopic appendectomy	Acute suppurative appendicitis
D102	2024-01-14	Male	11 years	Inpatient	Pus	No growth after 48 h	Laparoscopic appendectomy	Acute gangrenous appendicitis
D103	2024-01-09	Male	5 years 1 month	Inpatient	Peritoneal drainage fluid	No growth after 48 h	Laparoscopic appendectomy	Acute suppurative appendicitis
D104	2024-01-01	Male	7 years	Inpatient	Peritoneal drainage fluid	No growth after 48 h	Laparoscopic appendectomy	Acute simple appendicitis
D105	2024-01-01	Female	4 years 7 months	Inpatient	Peritoneal drainage fluid	No growth after 48 h	Laparoscopic appendectomy	Acute suppurative appendicitis
D106	2023-12-26	Female	7 years	Inpatient	Pus	No growth after 48 h	Laparoscopic appendectomy	Acute suppurative appendicitis
D107	2023-12-22	Female	12 years	Inpatient	Peritoneal drainage fluid	No growth after 48 h	Laparoscopic appendectomy	Acute simple appendicitis
D108	2023-12-20	Female	13 years	Inpatient	Pus	No growth after 48 h	Laparoscopic appendectomy	Acute suppurative appendicitis
D109	2023-12-15	Male	8 years	Inpatient	Pus	No growth after 48 h	Laparoscopic appendectomy	Acute suppurative appendicitis
D110	2023-12-04	Female	11 years	Inpatient	Pus	No growth after 48 h	Laparoscopic appendectomy	Acute suppurative appendicitis
D111	2023-11-26	Male	7 years	Inpatient	Pus	No growth after 48 h	Laparoscopic appendectomy	Acute appendicitis
D112	2023-11-23	Male	11 years	Inpatient	Peritoneal drainage fluid	No growth after 48 h	Laparoscopic appendectomy	Acute suppurative appendicitis
D113	2023-11-22	Male	5 years 8 months	Inpatient	Pus	No growth after 48 h	Laparoscopic appendectomy	Acute appendicitis
D114	2023-11-19	Male	11 years	Inpatient	Pus	No growth after 48 h	Laparoscopic appendectomy	Acute appendicitis
D115	2023-11-16	Male	11 years	Inpatient	Pus	No growth after 48 h	Laparoscopic appendectomy	Acute suppurative appendicitis
D116	2023-11-14	Female	5 years 4 months	Inpatient	Pus	No growth after 48 h	Laparoscopic appendectomy	Acute suppurative appendicitis
D117	2023-11-11	Male	12 years	Inpatient	Pus	No growth after 48 h	Laparoscopic appendectomy	Acute appendicitis
D118	2023-11-07	Male	7 years	Inpatient	Pus	No growth after 48 h	Laparoscopic appendectomy	Acute suppurative appendicitis
D119	2023-11-04	Female	13 years	Inpatient	Pus	No growth after 48 h	Laparoscopic appendectomy	Acute suppurative appendicitis
D120	2023-11-02	Male	12 years	Inpatient	Pus	No growth after 48 h	Laparoscopic appendectomy	Acute simple appendicitis
D121	2023-11-01	Male	9 years	Inpatient	Pus	No growth after 48 h	Laparoscopic appendectomy	Acute suppurative appendicitis
D122	2023-10-28	Male	16 years	Inpatient	Pus	No growth after 48 h	Laparoscopic appendectomy	Acute suppurative appendicitis
D123	2023-10-27	Male	9 years	Inpatient	Pus	No growth after 48 h	Laparoscopic appendectomy	Acute suppurative appendicitis
D124	2023-10-23	Female	11 years	Inpatient	Pus	No growth after 48 h	Laparoscopic appendectomy	Acute suppurative appendicitis
D125	2023-10-20	Male	12 years	Inpatient	Pus	No growth after 48 h	Laparoscopic appendectomy	Acute simple appendicitis
D126	2023-10-20	Male	10 years	Inpatient	Pus	No growth after 48 h	Laparoscopic appendectomy	Acute suppurative appendicitis
D127	2023-10-04	Male	3 years 8 months	Inpatient	Peritoneal drainage fluid	No growth after 48 h	Laparoscopic appendectomy	Acute appendicitis
D128	2023-09-23	Male	10 years	Inpatient	Pus	No growth after 48 h	Laparoscopic appendectomy	Acute simple appendicitis
D129	2023-09-14	Male	5 years 7 months	Inpatient	Pus	No growth after 48 h	Laparoscopic appendectomy	Acute suppurative appendicitis
D130	2023-09-14	Male	11 years	Inpatient	Pus	No growth after 48 h	Laparoscopic appendectomy	Acute suppurative appendicitis
D131	2023-09-13	Male	10 years	Inpatient	Ascitic fluid	No growth after 48 h	Laparoscopic appendectomy	Acute suppurative appendicitis
D132	2023-09-11	Male	9 years	Inpatient	Pus	No growth after 48 h	Laparoscopic appendectomy	Acute suppurative appendicitis
D133	2023-09-06	Male	7 years	Inpatient	Peritoneal drainage fluid	No growth after 48 h	Laparoscopic appendectomy	Acute suppurative appendicitis
D134	2023-08-28	Male	13 years	Inpatient	Pus	No growth after 48 h	Laparoscopic appendectomy	Acute simple appendicitis
D135	2023-08-27	Male	12 years	Inpatient	Peritoneal drainage fluid	No growth after 48 h	Laparoscopic appendectomy	Acute suppurative appendicitis
D136	2023-08-24	Female	9 years	Inpatient	Pus	No growth after 48 h	Laparoscopic appendectomy	Acute suppurative appendicitis
D137	2023-08-19	Female	4 years 10 months	Inpatient	Peritoneal drainage fluid	No growth after 48 h	Laparoscopic appendectomy	Acute suppurative appendicitis
D138	2023-08-19	Male	4 years	Inpatient	Peritoneal drainage fluid	No growth after 48 h	Laparoscopic appendectomy	Acute suppurative appendicitis
D139	2023-08-17	Female	9 years	Inpatient	Pus	No growth after 48 h	Laparoscopic appendectomy	Acute suppurative appendicitis
D140	2023-08-17	Female	9 years	Inpatient	Pus	No growth after 48 h	Laparoscopic appendectomy	Acute suppurative appendicitis
D141	2023-08-15	Male	10 years	Inpatient	Pus	No growth after 48 h	Laparoscopic appendectomy	Acute suppurative appendicitis
D142	2023-08-13	Female	6 years	Inpatient	Peritoneal drainage fluid	No growth after 48 h	Laparoscopic appendectomy	Acute suppurative appendicitis
D143	2023-07-14	Male	8 years	Inpatient	Peritoneal drainage fluid	No growth after 48 h	Laparoscopic appendectomy	Acute suppurative appendicitis
D144	2023-07-14	Female	8 years	Inpatient	Peritoneal drainage fluid	No growth after 48 h	Laparoscopic appendectomy	Acute suppurative appendicitis
D145	2023-07-11	Male	6 years	Inpatient	Pus	No growth after 48 h	Laparoscopic appendectomy	Acute appendicitis
D146	2023-07-02	Male	11 years	Inpatient	Pus	No growth after 48 h	Laparoscopic appendectomy	Acute suppurative appendicitis
D147	2023-06-23	Female	7 years	Inpatient	Pus	No growth after 48 h	Laparoscopic appendectomy	Acute suppurative appendicitis
D148	2023-06-20	Male	9 years	Inpatient	Peritoneal drainage fluid	No growth after 48 h	Laparoscopic appendectomy	Acute suppurative appendicitis
D149	2023-06-19	Female	11 years	Inpatient	Pus	No growth after 48 h	Laparoscopic appendectomy	Acute suppurative appendicitis
D150	2023-06-16	Male	11 years	Inpatient	Pus	No growth after 48 h	Laparoscopic appendectomy	Acute suppurative appendicitis
D151	2023-06-15	Female	15 years	Inpatient	Peritoneal drainage fluid	No growth after 48 h	Laparoscopic appendectomy	Acute suppurative appendicitis
D152	2023-06-14	Male	4 years 1 month	Inpatient	Peritoneal drainage fluid	No growth after 48 h	Laparoscopic appendectomy	Acute suppurative appendicitis
D153	2023-06-12	Male	10 years	Inpatient	Pus	No growth after 48 h	Laparoscopic appendectomy	Acute appendicitis
D154	2023-06-05	Male	12 years	Inpatient	Pus	No growth after 48 h	Laparoscopic appendectomy	Acute suppurative appendicitis
D155	2023-05-30	Female	11 years	Inpatient	Pus	No growth after 48 h	Laparoscopic appendectomy	Acute suppurative appendicitis
D156	2023-05-28	Male	7 years	Inpatient	Peritoneal drainage fluid	No growth after 48 h	Laparoscopic appendectomy	Acute suppurative appendicitis
D157	2023-05-28	Female	12 years	Inpatient	Peritoneal drainage fluid	No growth after 48 h	Laparoscopic appendectomy	Acute appendicitis
D158	2023-05-20	Female	10 years	Inpatient	Ascitic fluid	No growth after 48 h	Laparoscopic appendectomy	Acute suppurative appendicitis
D159	2023-05-20	Male	12 years	Inpatient	Pus	No growth after 48 h	Laparoscopic appendectomy	Acute simple appendicitis
D160	2023-05-09	Male	12 years	Inpatient	Peritoneal drainage fluid	No growth after 48 h	Laparoscopic appendectomy	Acute appendicitis
D161	2023-05-09	Female	11 years	Inpatient	Pus	No growth after 48 h	Laparoscopic appendectomy	Acute suppurative appendicitis
D162	2023-05-06	Female	13 years	Inpatient	Pus	No growth after 48 h	Laparoscopic appendectomy	Acute suppurative appendicitis
D163	2023-05-04	Male	14 years	Inpatient	Pus	No growth after 48 h	Laparoscopic appendectomy	Acute suppurative appendicitis
D164	2023-05-01	Female	8 years	Inpatient	Pus	No growth after 48 h	Laparoscopic appendectomy	Acute suppurative appendicitis
D165	2023-04-14	Male	11 years	Inpatient	Pus	No growth after 48 h	Laparoscopic appendectomy	Acute appendicitis
D166	2023-04-13	Male	13 years	Inpatient	Pus	No growth after 48 h	Open appendectomy	Acute suppurative appendicitis
D167	2023-04-10	Female	5 years 3 months	Inpatient	Pus	No growth after 48 h	Laparoscopic appendectomy	Acute appendicitis
D168	2023-04-09	Male	11 years	Inpatient	Pus	No growth after 48 h	Laparoscopic appendectomy	Acute suppurative appendicitis
D169	2023-04-06	Male	6 years	Inpatient	Pus	No growth after 48 h	Laparoscopic appendectomy	Acute suppurative appendicitis
D170	2023-03-28	Male	5 years	Inpatient	Peritoneal drainage fluid	No growth after 48 h	Laparoscopic appendectomy	Acute suppurative appendicitis
D171	2023-03-22	Male	10 years	Inpatient	Peritoneal drainage fluid	No growth after 48 h	Laparoscopic appendectomy	Acute suppurative appendicitis
D172	2023-03-22	Female	3 years 5 months	Inpatient	Pus	No growth after 48 h	Laparoscopic appendectomy	Acute suppurative appendicitis
D173	2023-03-17	Female	10 years	Inpatient	Pus	No growth after 48 h	Laparoscopic appendectomy	Acute suppurative appendicitis
D174	2023-03-10	Male	13 years	Inpatient	Pus	No growth after 48 h	Laparoscopic appendectomy	Acute suppurative appendicitis
D175	2023-03-07	Female	13 years	Inpatient	Pus	No growth after 48 h	Laparoscopic appendectomy	Acute suppurative appendicitis
D176	2023-03-05	Male	14 years	Inpatient	Pus	No growth after 48 h	Laparoscopic appendectomy	Acute suppurative appendicitis
D177	2023-03-02	Male	12 years	Inpatient	Pus	No growth after 48 h	Laparoscopic appendectomy	Acute suppurative appendicitis
D178	2023-03-01	Male	12 years	Inpatient	Peritoneal drainage fluid	No growth after 48 h	Laparoscopic appendectomy	Acute suppurative appendicitis
D179	2023-02-28	Male	11 years	Inpatient	Ascitic fluid	No growth after 48 h	Laparoscopic appendectomy	Acute suppurative appendicitis
D180	2023-02-26	Female	7 years	Inpatient	Pus	No growth after 48 h	Laparoscopic appendectomy	Acute appendicitis
D181	2023-02-25	Male	8 years	Inpatient	Pus	No growth after 48 h	Laparoscopic appendectomy	Acute suppurative appendicitis
D182	2023-02-25	Female	7 years	Inpatient	Pus	No growth after 48 h	Laparoscopic appendectomy	Acute gangrenous appendicitis
D183	2023-02-25	Male	14 years	Inpatient	Pus	No growth after 48 h	Laparoscopic appendectomy	Acute appendicitis
D184	2023-02-19	Female	12 years	Inpatient	Pus	No growth after 48 h	Laparoscopic appendectomy	Acute suppurative appendicitis
D185	2023-02-13	Male	6 years	Inpatient	Pus	No growth after 48 h	Laparoscopic appendectomy	Acute suppurative appendicitis
D186	2023-02-12	Female	5 years 5 months	Inpatient	Ascitic fluid	No growth after 48 h	Laparoscopic appendectomy	Acute suppurative appendicitis
D187	2023-02-02	Male	16 years	Inpatient	Ascitic fluid	No growth after 48 h	Laparoscopic appendectomy	Acute suppurative appendicitis
D188	2023-01-29	Female	4 years 9 months	Inpatient	Pus	No growth after 48 h	Laparoscopic appendectomy	Acute suppurative appendicitis
D189	2023-01-28	Male	10 years	Inpatient	Pus	No growth after 48 h	Laparoscopic appendectomy	Acute suppurative appendicitis
D190	2023-01-14	Male	6 years	Inpatient	Pus	No growth after 48 h	Laparoscopic appendectomy	Acute suppurative appendicitis
D191	2023-01-12	Female	14 years	Inpatient	Pus	No growth after 48 h	Laparoscopic appendectomy	Acute suppurative appendicitis
D192	2023-01-08	Male	13 years	Inpatient	Ascitic fluid	No growth after 48 h	Laparoscopic appendectomy	Acute suppurative appendicitis
D193	2023-01-04	Female	4 years 5 months	Inpatient	Ascitic fluid	No growth after 48 h	Laparoscopic appendectomy	Acute suppurative appendicitis
D194	2023-01-02	Female	10 years	Inpatient	Ascitic fluid	No growth after 48 h	Laparoscopic appendectomy	Acute suppurative appendicitis
D195	2022-12-11	Female	14 years	Inpatient	Peritoneal drainage fluid	No growth after 48 h	Laparoscopic appendectomy	Acute suppurative appendicitis
D196	2022-12-11	Male	8 years	Inpatient	Peritoneal drainage fluid	No growth after 48 h	Laparoscopic appendectomy	Acute suppurative appendicitis
D197	2022-12-08	Female	14 years	Inpatient	Ascitic fluid	No growth after 48 h	Laparoscopic appendectomy	Acute simple appendicitis
D198	2022-12-07	Male	11 years	Inpatient	Pus	No growth after 48 h	Laparoscopic appendectomy	Acute suppurative appendicitis
D199	2022-11-26	Male	10 years	Inpatient	Pus	No growth after 48 h	Laparoscopic appendectomy	Acute suppurative appendicitis
D200	2022-11-17	Male	7 years	Inpatient	Ascitic fluid	No growth after 48 h	Laparoscopic appendectomy	Acute suppurative appendicitis
D201	2022-11-14	Female	14 years	Inpatient	Peritoneal drainage fluid	No growth after 48 h	Laparoscopic appendectomy	Acute appendicitis
D202	2022-11-06	Male	8 years	Inpatient	Pus	No growth after 48 h	Laparoscopic appendectomy	Acute suppurative appendicitis
D203	2022-11-05	Male	13 years	Inpatient	Pus	No growth after 48 h	Laparoscopic appendectomy	Acute suppurative appendicitis
D204	2022-10-31	Female	11 years	Inpatient	Pus	No growth after 48 h	Laparoscopic appendectomy	Acute appendicitis
D205	2022-10-27	Male	13 years	Inpatient	Ascitic fluid	No growth after 48 h	Laparoscopic appendectomy	Acute appendicitis
D206	2022-10-21	Female	9 years	Inpatient	Ascitic fluid	No growth after 48 h	Laparoscopic appendectomy	Acute simple appendicitis
D207	2022-10-19	Male	3 months 18 days	Inpatient	Ascitic fluid	No growth after 48 h	Laparoscopic appendectomy	Acute appendicitis
D208	2022-10-14	Female	11 years	Inpatient	Pus	No growth after 48 h	Laparoscopic appendectomy	Acute simple appendicitis
D209	2022-10-14	Male	7 years	Inpatient	Peritoneal drainage fluid	No growth after 48 h	Laparoscopic appendectomy	Acute suppurative appendicitis
D210	2022-10-14	Female	11 years	Inpatient	Peritoneal drainage fluid	No growth after 48 h	Laparoscopic appendectomy	Acute suppurative appendicitis
D211	2022-10-08	Female	4 years 8 months	Inpatient	Pus	No growth after 48 h	Laparoscopic appendectomy	Acute suppurative appendicitis
D212	2022-10-05	Female	12 years	Inpatient	Pus	No growth after 48 h	Laparoscopic appendectomy	Acute suppurative appendicitis
D213	2022-10-01	Male	10 years	Inpatient	Pus	No growth after 48 h	Laparoscopic appendectomy	Acute suppurative appendicitis
D214	2022-09-26	Male	6 years	Inpatient	Ascitic fluid	No growth after 48 h	Laparoscopic appendectomy	Acute suppurative appendicitis
D215	2022-09-23	Male	12 years	Inpatient	Peritoneal drainage fluid	No growth after 48 h	Laparoscopic appendectomy	Acute suppurative appendicitis
D216	2022-09-18	Female	3 years 4 months	Inpatient	Ascitic fluid	No growth after 48 h	Laparoscopic appendectomy	Acute appendicitis
D217	2022-09-13	Female	9 years	Inpatient	Peritoneal drainage fluid	No growth after 48 h	Laparoscopic appendectomy	Acute appendicitis
D218	2022-09-09	Female	5 years 8 months	Inpatient	Pus	No growth after 48 h	Laparoscopic appendectomy	Acute suppurative appendicitis
D219	2022-08-26	Male	11 years	Inpatient	Ascitic fluid	No growth after 48 h	Laparoscopic appendectomy	Acute suppurative appendicitis
D220	2022-08-26	Female	11 years	Inpatient	Pus	No growth after 48 h	Laparoscopic appendectomy	Acute suppurative appendicitis
D221	2022-08-19	Male	14 years	Inpatient	Ascitic fluid	No growth after 48 h	Laparoscopic appendectomy	Acute suppurative appendicitis
D222	2022-08-18	Male	8 years	Inpatient	Pus	No growth after 48 h	Laparoscopic appendectomy	Acute suppurative appendicitis
D223	2022-08-17	Male	11 years	Inpatient	Peritoneal drainage fluid	No growth after 48 h	Laparoscopic appendectomy	Acute simple appendicitis
D224	2022-08-13	Female	11 years	Inpatient	Pus	No growth after 48 h	Laparoscopic appendectomy	Acute suppurative appendicitis
D225	2022-08-04	Female	6 years	Inpatient	Pus	No growth after 48 h	Laparoscopic appendectomy	Acute suppurative appendicitis
D226	2022-08-02	Male	11 years	Inpatient	Pus	No growth after 48 h	Laparoscopic appendectomy	Acute suppurative appendicitis
D227	2022-07-27	Female	8 years	Inpatient	Peritoneal drainage fluid	No growth after 48 h	Laparoscopic appendectomy	Acute suppurative appendicitis
D228	2022-07-27	Female	5 years 1 month	Inpatient	Ascitic fluid	No growth after 48 h	Laparoscopic appendectomy	Acute suppurative appendicitis
D229	2022-07-20	Male	12 years	Inpatient	Ascitic fluid	No growth after 48 h	Laparoscopic appendectomy	Acute simple appendicitis
D230	2022-07-19	Male	8 years	Inpatient	Ascitic fluid	No growth after 48 h	Laparoscopic appendectomy	Acute appendicitis
D231	2022-07-18	Female	6 years	Inpatient	Pus	No growth after 48 h	Laparoscopic appendectomy	Acute suppurative appendicitis
D232	2022-07-09	Male	9 years	Inpatient	Ascitic fluid	No growth after 48 h	Laparoscopic appendectomy	Acute suppurative appendicitis
D233	2022-07-09	Male	8 years	Inpatient	Ascitic fluid	No growth after 48 h	Laparoscopic appendectomy	Acute suppurative appendicitis
D234	2022-07-02	Male	4 years 5 months	Inpatient	Peritoneal drainage fluid	No growth after 48 h	Laparoscopic appendectomy	Acute suppurative appendicitis
D235	2022-06-29	Female	3 years 3 months	Inpatient	Pus	No growth after 48 h	Laparoscopic appendectomy	Acute suppurative appendicitis
D236	2022-06-27	Female	12 years	Inpatient	Peritoneal drainage fluid	No growth after 48 h	Laparoscopic appendectomy	Acute suppurative appendicitis
D237	2022-06-23	Male	8 years	Inpatient	Pus	No growth after 48 h	Laparoscopic appendectomy	Acute suppurative appendicitis
D238	2022-06-22	Female	11 years	Inpatient	Ascitic fluid	No growth after 48 h	Laparoscopic appendectomy	Acute simple appendicitis
D239	2022-06-15	Female	8 years	Inpatient	Peritoneal drainage fluid	No growth after 48 h	Laparoscopic appendectomy	Acute suppurative appendicitis
D240	2022-06-14	Male	11 years	Inpatient	Ascitic fluid	No growth after 48 h	Laparoscopic appendectomy	Acute suppurative appendicitis
D241	2022-06-12	Male	8 years	Inpatient	Pus	No growth after 48 h	Laparoscopic appendectomy	Acute suppurative appendicitis
D242	2022-06-10	Male	8 years	Inpatient	Ascitic fluid	No growth after 48 h	Laparoscopic appendectomy	Acute simple appendicitis
D243	2022-06-07	Male	4 years 5 months	Inpatient	Peritoneal drainage fluid	No growth after 48 h	Laparoscopic appendectomy	Acute simple appendicitis
D244	2022-06-07	Male	12 years	Inpatient	Ascitic fluid	No growth after 48 h	Laparoscopic appendectomy	Acute simple appendicitis
D245	2022-06-03	Female	11 years	Inpatient	Peritoneal drainage fluid	No growth after 48 h	Laparoscopic appendectomy	Acute suppurative appendicitis
D246	2022-05-29	Male	11 years	Inpatient	Pus	No growth after 48 h	Laparoscopic appendectomy	Acute suppurative appendicitis
D247	2022-05-28	Female	9 years	Inpatient	Peritoneal drainage fluid	No growth after 48 h	Laparoscopic appendectomy	Acute suppurative appendicitis
D248	2022-05-25	Male	5 years 8 months	Inpatient	Ascitic fluid	No growth after 48 h	Laparoscopic appendectomy	Acute suppurative appendicitis
D249	2022-05-24	Male	12 years	Inpatient	Pus	No growth after 48 h	Laparoscopic appendectomy	Acute suppurative appendicitis
D250	2022-05-23	Male	10 years	Inpatient	Ascitic fluid	No growth after 48 h	Laparoscopic appendectomy	Acute suppurative appendicitis
D251	2022-05-22	Male	9 years	Inpatient	Peritoneal drainage fluid	No growth after 48 h	Laparoscopic appendectomy	Acute suppurative appendicitis
D252	2022-05-20	Male	11 years	Inpatient	Pus	No growth after 48 h	Laparoscopic appendectomy	Acute simple appendicitis
D253	2022-05-19	Female	13 years	Inpatient	Pus	No growth after 48 h	Laparoscopic appendectomy	Acute appendicitis
D254	2022-05-11	Male	8 years	Inpatient	Ascitic fluid	No growth after 48 h	Laparoscopic appendectomy	Acute suppurative appendicitis
D255	2022-05-07	Female	10 years	Inpatient	Pus	No growth after 48 h	Laparoscopic appendectomy	Acute appendicitis
D256	2022-05-05	Female	4 years 3 months	Inpatient	Pus	No growth after 48 h	Laparoscopic appendectomy	Acute suppurative appendicitis
D257	2022-04-25	Male	11 years	Inpatient	Pus	No growth after 48 h	Laparoscopic appendectomy	Acute suppurative appendicitis
D258	2022-04-21	Male	5 years	Inpatient	Ascitic fluid	No growth after 48 h	Laparoscopic appendectomy	Acute suppurative appendicitis
D259	2022-04-15	Male	9 years	Inpatient	Ascitic fluid	No growth after 48 h	Laparoscopic appendectomy	Acute suppurative appendicitis
D260	2022-04-14	Female	11 years	Inpatient	Peritoneal drainage fluid	No growth after 48 h	Laparoscopic appendectomy	Acute simple appendicitis
D261	2022-04-13	Male	11 years	Inpatient	Pus	No growth after 48 h	Laparoscopic appendectomy	Acute suppurative appendicitis
D262	2022-04-08	Female	7 years	Inpatient	Ascitic fluid	No growth after 48 h	Laparoscopic appendectomy	Acute suppurative appendicitis
D263	2022-04-03	Male	12 years	Inpatient	Ascitic fluid	No growth after 48 h	Laparoscopic appendectomy	Acute suppurative appendicitis
D264	2022-04-02	Female	9 years	Inpatient	Pus	No growth after 48 h	Laparoscopic appendectomy	Acute suppurative appendicitis
D265	2022-03-30	Male	10 years	Inpatient	Pus	No growth after 48 h	Laparoscopic appendectomy	Acute suppurative appendicitis
D266	2022-03-26	Male	7 years	Inpatient	Ascitic fluid	No growth after 48 h	Laparoscopic appendectomy	Acute suppurative appendicitis
D267	2022-03-19	Female	7 years	Inpatient	Peritoneal drainage fluid	No growth after 48 h	Laparoscopic appendectomy	Acute simple appendicitis
D268	2022-03-16	Female	10 years	Inpatient	Ascitic fluid	No growth after 48 h	Laparoscopic appendectomy	Acute simple appendicitis
D269	2022-03-14	Female	11 years	Inpatient	Ascitic fluid	No growth after 48 h	Laparoscopic appendectomy	Acute suppurative appendicitis
D270	2022-03-10	Female	9 years	Inpatient	Peritoneal drainage fluid	No growth after 48 h	Laparoscopic appendectomy	Acute suppurative appendicitis
D271	2022-03-09	Male	6 years	Inpatient	Ascitic fluid	No growth after 48 h	Laparoscopic appendectomy	Acute suppurative appendicitis
D272	2022-03-05	Female	4 years 10 months	Inpatient	Pus	No growth after 48 h	Laparoscopic appendectomy	Acute suppurative appendicitis
D273	2022-03-01	Female	11 years	Inpatient	Pus	No growth after 48 h	Laparoscopic appendectomy	Acute suppurative appendicitis
D274	2022-02-28	Female	10 years	Inpatient	Peritoneal drainage fluid	No growth after 48 h	Laparoscopic appendectomy	Acute appendicitis
D275	2022-02-28	Female	9 years	Inpatient	Pus	No growth after 48 h	Laparoscopic appendectomy	Acute suppurative appendicitis
D276	2022-02-25	Male	9 years	Inpatient	Ascitic fluid	No growth after 48 h	Laparoscopic appendectomy	Acute suppurative appendicitis
D277	2022-02-25	Male	12 years	Inpatient	Ascitic fluid	No growth after 48 h	Laparoscopic appendectomy	Acute suppurative appendicitis
D278	2022-02-24	Male	10 years	Inpatient	Ascitic fluid	No growth after 48 h	Laparoscopic appendectomy	Acute suppurative appendicitis
D279	2022-02-23	Female	8 years	Inpatient	Ascitic fluid	No growth after 48 h	Laparoscopic appendectomy	Acute suppurative appendicitis
D280	2022-02-18	Female	12 years	Inpatient	Ascitic fluid	No growth after 48 h	Laparoscopic appendectomy	Acute suppurative appendicitis
D281	2022-02-10	Male	10 years	Inpatient	Pus	No growth after 48 h	Laparoscopic appendectomy	Acute suppurative appendicitis
D282	2022-02-09	Male	9 years	Inpatient	Ascitic fluid	No growth after 48 h	Laparoscopic appendectomy	Acute suppurative appendicitis
D283	2022-02-02	Male	12 years	Inpatient	Peritoneal drainage fluid	No growth after 48 h	Laparoscopic appendectomy	Acute suppurative appendicitis
D284	2022-01-30	Male	9 years	Inpatient	Ascitic fluid	No growth after 48 h	Laparoscopic appendectomy	Acute suppurative appendicitis
D285	2022-01-22	Female	15 years	Inpatient	Ascitic fluid	No growth after 48 h	Laparoscopic appendectomy	Acute simple appendicitis
D286	2022-01-21	Male	9 years	Inpatient	Pus	No growth after 48 h	Laparoscopic appendectomy	Acute simple appendicitis
D287	2022-01-18	Male	3 years 10 months	Inpatient	Peritoneal drainage fluid	No growth after 48 h	Laparoscopic appendectomy	Acute suppurative appendicitis
D288	2022-01-18	Male	4 years 11 months	Inpatient	Peritoneal drainage fluid	No growth after 48 h	Laparoscopic appendectomy	Acute simple appendicitis
D289	2022-01-15	Male	9 years	Inpatient	Pus	No growth after 48 h	Laparoscopic appendectomy	Acute suppurative appendicitis
D290	2022-01-06	Male	14 years	Inpatient	Ascitic fluid	No growth after 48 h	Laparoscopic appendectomy	Acute suppurative appendicitis
D291	2021-12-27	Female	12 years	Inpatient	Pus	No growth after 48 h	Laparoscopic appendectomy	Acute suppurative appendicitis
D292	2021-12-22	Female	8 years	Inpatient	Peritoneal drainage fluid	No growth after 48 h	Laparoscopic appendectomy	Acute suppurative appendicitis
D293	2021-12-10	Male	5 years 5 months	Inpatient	Ascitic fluid	No growth after 48 h	Laparoscopic appendectomy	Acute suppurative appendicitis
D294	2021-11-25	Female	16 years	Inpatient	Pus	No growth after 48 h	Laparoscopic appendectomy	Acute simple appendicitis
D295	2021-11-19	Male	9 years	Inpatient	Pus	No growth after 48 h	Laparoscopic appendectomy	Acute suppurative appendicitis
D296	2021-11-18	Male	6 years	Inpatient	Peritoneal drainage fluid	No growth after 48 h	Laparoscopic appendectomy	Acute suppurative appendicitis
D297	2021-11-18	Male	9 years	Inpatient	Pus	No growth after 48 h	Laparoscopic appendectomy	Acute gangrenous appendicitis
D298	2021-11-16	Male	8 years	Inpatient	Ascitic fluid	No growth after 48 h	Laparoscopic appendectomy	Acute suppurative appendicitis
D299	2021-11-09	Female	5 years 3 months	Inpatient	Ascitic fluid	No growth after 48 h	Laparoscopic appendectomy	Acute suppurative appendicitis
D300	2021-11-06	Female	10 years	Inpatient	Pus	No growth after 48 h	Laparoscopic appendectomy	Acute suppurative appendicitis
D301	2021-10-27	Female	5 years 3 months	Inpatient	Ascitic fluid	No growth after 48 h	Laparoscopic appendectomy	Acute suppurative appendicitis
D302	2021-10-07	Male	6 years	Inpatient	Pus	No growth after 48 h	Laparoscopic appendectomy	Acute suppurative appendicitis
D303	2021-10-06	Male	10 years	Inpatient	Ascitic fluid	No growth after 48 h	Laparoscopic appendectomy	Acute simple appendicitis
D304	2021-10-02	Male	13 years	Inpatient	Peritoneal drainage fluid	No growth after 48 h	Laparoscopic appendectomy	Acute suppurative appendicitis
D305	2021-09-24	Male	8 years	Inpatient	Peritoneal drainage fluid	No growth after 48 h	Laparoscopic appendectomy	Acute appendicitis
D306	2021-09-19	Male	9 years	Inpatient	Ascitic fluid	No growth after 48 h	Laparoscopic appendectomy	Acute appendicitis
D307	2021-09-04	Male	7 years	Inpatient	Ascitic fluid	No growth after 48 h	Laparoscopic appendectomy	Acute suppurative appendicitis
D308	2021-09-02	Male	4 years 1 month	Inpatient	Peritoneal drainage fluid	No growth after 48 h	Laparoscopic appendectomy	Acute suppurative appendicitis
D309	2021-09-02	Male	10 years	Inpatient	Peritoneal drainage fluid	No growth after 48 h	Laparoscopic appendectomy	Acute suppurative appendicitis
D310	2021-08-22	Female	11 years	Inpatient	Peritoneal drainage fluid	No growth after 48 h	Laparoscopic appendectomy	Acute suppurative appendicitis
D311	2021-08-12	Male	8 years	Inpatient	Peritoneal drainage fluid	No growth after 48 h	Laparoscopic appendectomy	Acute suppurative appendicitis
D312	2021-08-12	Male	9 years	Inpatient	Pus	No growth after 48 h	Laparoscopic appendectomy	Acute appendicitis
D313	2021-08-07	Female	4 years 8 months	Inpatient	Peritoneal drainage fluid	No growth after 48 h	Laparoscopic appendectomy	Acute suppurative appendicitis
D314	2021-08-02	Male	13 years	Inpatient	Peritoneal drainage fluid	No growth after 48 h	Laparoscopic appendectomy	Acute suppurative appendicitis
D315	2021-08-02	Male	12 years	Inpatient	Peritoneal drainage fluid	No growth after 48 h	Laparoscopic appendectomy	Acute suppurative appendicitis
D316	2021-07-24	Female	10 years	Inpatient	Peritoneal drainage fluid	No growth after 48 h	Laparoscopic appendectomy	Acute suppurative appendicitis
D317	2021-07-21	Male	10 years	Inpatient	Peritoneal drainage fluid	No growth after 48 h	Laparoscopic appendectomy	Acute suppurative appendicitis
D318	2021-07-18	Male	10 years	Inpatient	Peritoneal drainage fluid	No growth after 48 h	Laparoscopic appendectomy	Acute simple appendicitis
D319	2021-07-17	Male	7 years	Inpatient	Pus	No growth after 48 h	Laparoscopic appendectomy	Acute suppurative appendicitis
D320	2021-07-15	Male	10 years	Inpatient	Peritoneal drainage fluid	No growth after 48 h	Laparoscopic appendectomy	Acute simple appendicitis
D321	2021-07-09	Male	5 years 2 months	Inpatient	Peritoneal drainage fluid	No growth after 48 h	Laparoscopic appendectomy	Acute simple appendicitis
D322	2021-07-08	Male	11 years	Inpatient	Peritoneal drainage fluid	No growth after 48 h	Laparoscopic appendectomy	Acute suppurative appendicitis
D323	2021-07-07	Male	6 years	Inpatient	Pus	No growth after 48 h	Laparoscopic appendectomy	Acute suppurative appendicitis
D324	2021-07-07	Female	6 years	Inpatient	Pus	No growth after 48 h	Laparoscopic appendectomy	Acute suppurative appendicitis
D325	2021-07-07	Male	10 years	Inpatient	Pus	No growth after 48 h	Laparoscopic appendectomy	Acute suppurative appendicitis
D326	2021-06-30	Male	8 years	Inpatient	Peritoneal drainage fluid	No growth after 48 h	Laparoscopic appendectomy	Acute suppurative appendicitis
D327	2021-06-30	Male	10 years	Inpatient	Peritoneal drainage fluid	No growth after 48 h	Laparoscopic appendectomy	Acute suppurative appendicitis
D328	2021-06-24	Male	11 years	Inpatient	Ascitic fluid	No growth after 48 h	Laparoscopic appendectomy	Acute simple appendicitis
D329	2021-06-24	Male	9 years	Inpatient	Ascitic fluid	No growth after 48 h	Laparoscopic appendectomy	Acute suppurative appendicitis
D330	2021-06-22	Male	4 years 9 months	Inpatient	Ascitic fluid	No growth after 48 h	Laparoscopic appendectomy	Acute appendicitis
D331	2021-06-18	Female	7 years	Inpatient	Ascitic fluid	No growth after 48 h	Laparoscopic appendectomy	Acute suppurative appendicitis
D332	2021-06-16	Male	13 years	Inpatient	Pus	No growth after 48 h	Laparoscopic appendectomy	Acute simple appendicitis
D333	2021-06-15	Male	13 years	Inpatient	Peritoneal drainage fluid	No growth after 48 h	Laparoscopic appendectomy	Acute suppurative appendicitis
D334	2021-06-12	Male	9 years	Inpatient	Pus	No growth after 48 h	Laparoscopic appendectomy	Acute suppurative appendicitis
D335	2021-06-11	Male	10 years	Inpatient	Ascitic fluid	No growth after 48 h	Laparoscopic appendectomy	Acute suppurative appendicitis
D336	2021-05-31	Male	14 years	Inpatient	Peritoneal drainage fluid	No growth after 48 h	Laparoscopic appendectomy	Acute suppurative appendicitis
D337	2021-05-28	Male	5 years 4 months	Inpatient	Ascitic fluid	No growth after 48 h	Laparoscopic appendectomy	Acute suppurative appendicitis
D338	2021-05-28	Male	12 years	Inpatient	Ascitic fluid	No growth after 48 h	Laparoscopic appendectomy	Acute simple appendicitis
D339	2021-05-28	Male	11 years	Inpatient	Ascitic fluid	No growth after 48 h	Laparoscopic appendectomy	Acute simple appendicitis
D340	2021-05-27	Male	13 years	Inpatient	Pus	No growth after 48 h	Laparoscopic appendectomy	Acute suppurative appendicitis
D341	2021-05-21	Female	4 years 4 months	Inpatient	Pus	No growth after 48 h	Laparoscopic appendectomy	Acute suppurative appendicitis
D342	2021-05-21	Female	11 years	Inpatient	Ascitic fluid	No growth after 48 h	Laparoscopic appendectomy	Acute suppurative appendicitis
D343	2021-05-20	Female	11 years	Inpatient	Ascitic fluid	No growth after 48 h	Laparoscopic appendectomy	Acute simple appendicitis
D344	2021-05-19	Female	8 years	Inpatient	Ascitic fluid	No growth after 48 h	Laparoscopic appendectomy	Acute appendicitis
D345	2021-05-19	Male	12 years	Inpatient	Peritoneal drainage fluid	No growth after 48 h	Laparoscopic appendectomy	Acute appendicitis
D346	2021-05-17	Male	7 years	Inpatient	Peritoneal drainage fluid	No growth after 48 h	Laparoscopic appendectomy	Acute simple appendicitis
D347	2021-05-16	Male	6 years	Inpatient	Pus	No growth after 48 h	Laparoscopic appendectomy	Acute suppurative appendicitis
D348	2021-05-14	Female	10 years	Inpatient	Pus	No growth after 48 h	Laparoscopic appendectomy	Acute suppurative appendicitis
D349	2021-05-13	Male	5 years 11 months	Inpatient	Pus	No growth after 48 h	Laparoscopic appendectomy	Acute suppurative appendicitis
D350	2021-05-13	Female	13 years	Inpatient	Peritoneal drainage fluid	No growth after 48 h	Laparoscopic appendectomy	Acute simple appendicitis
D351	2021-05-10	Female	8 years	Inpatient	Ascitic fluid	No growth after 48 h	Laparoscopic appendectomy	Acute suppurative appendicitis
D352	2021-05-08	Male	13 years	Inpatient	Pus	No growth after 48 h	Laparoscopic appendectomy	Acute suppurative appendicitis
D353	2021-05-05	Male	5 years 5 months	Inpatient	Ascitic fluid	No growth after 48 h	Laparoscopic appendectomy	Acute suppurative appendicitis
D354	2021-05-04	Female	8 years	Inpatient	Pus	No growth after 48 h	Laparoscopic appendectomy	Acute suppurative appendicitis
D355	2021-04-30	Male	12 years	Inpatient	Peritoneal drainage fluid	No growth after 48 h	Laparoscopic appendectomy	Acute suppurative appendicitis
D356	2021-04-29	Male	5 years 6 months	Inpatient	Peritoneal drainage fluid	No growth after 48 h	Laparoscopic appendectomy	Acute suppurative appendicitis
D357	2021-04-29	Male	10 years	Inpatient	Pus	No growth after 48 h	Laparoscopic appendectomy	Acute suppurative appendicitis
D358	2021-04-27	Female	14 years	Inpatient	Pus	No growth after 48 h	Laparoscopic appendectomy	Acute suppurative appendicitis
D359	2021-04-15	Female	15 years	Inpatient	Ascitic fluid	No growth after 48 h	Laparoscopic appendectomy	Acute suppurative appendicitis
D360	2021-04-15	Female	10 years	Inpatient	Pus	No growth after 48 h	Laparoscopic appendectomy	Acute suppurative appendicitis
D361	2021-04-12	Female	6 years	Inpatient	Peritoneal drainage fluid	No growth after 48 h	Laparoscopic appendectomy	Acute suppurative appendicitis
D362	2021-04-07	Male	14 years	Inpatient	Peritoneal drainage fluid	No growth after 48 h	Laparoscopic appendectomy	Acute suppurative appendicitis
D363	2021-03-23	Male	6 years	Inpatient	Peritoneal drainage fluid	No growth after 48 h	Laparoscopic appendectomy	Acute suppurative appendicitis
D364	2021-03-22	Male	15 years	Inpatient	Ascitic fluid	No growth after 48 h	Laparoscopic appendectomy	Acute suppurative appendicitis
D365	2021-03-20	Male	9 years	Inpatient	Pus	No growth after 48 h	Laparoscopic appendectomy	Acute simple appendicitis
D366	2021-03-16	Female	11 years	Inpatient	Peritoneal drainage fluid	No growth after 48 h	Laparoscopic appendectomy	Acute suppurative appendicitis
D367	2021-03-13	Male	6 years	Inpatient	Peritoneal drainage fluid	No growth after 48 h	Laparoscopic appendectomy	Acute suppurative appendicitis
D368	2021-03-12	Male	11 years	Inpatient	Ascitic fluid	No growth after 48 h	Laparoscopic appendectomy	Acute simple appendicitis
D369	2021-03-10	Female	10 years	Inpatient	Pus	No growth after 48 h	Laparoscopic appendectomy	Acute appendicitis
D370	2021-03-09	Male	5 years 6 months	Inpatient	Ascitic fluid	No growth after 48 h	Laparoscopic appendectomy	Acute suppurative appendicitis
D371	2021-03-09	Male	7 years	Inpatient	Ascitic fluid	No growth after 48 h	Laparoscopic appendectomy	Acute simple appendicitis
D372	2021-03-08	Female	7 years	Inpatient	Peritoneal drainage fluid	No growth after 48 h	Laparoscopic appendectomy	Acute suppurative appendicitis
D373	2021-03-06	Female	11 years	Inpatient	Ascitic fluid	No growth after 48 h	Laparoscopic appendectomy	Acute suppurative appendicitis
D374	2021-03-06	Female	7 years	Inpatient	Ascitic fluid	No growth after 48 h	Laparoscopic appendectomy	Acute simple appendicitis
D375	2021-03-02	Male	12 years	Inpatient	Peritoneal drainage fluid	No growth after 48 h	Laparoscopic appendectomy	Acute suppurative appendicitis
D376	2021-02-26	Male	13 years	Inpatient	Ascitic fluid	No growth after 48 h	Laparoscopic appendectomy	Acute suppurative appendicitis
D377	2021-02-26	Male	14 years	Inpatient	Ascitic fluid	No growth after 48 h	Laparoscopic appendectomy	Acute simple appendicitis
D378	2021-02-26	Female	15 years	Inpatient	Ascitic fluid	No growth after 48 h	Laparoscopic appendectomy	Acute suppurative appendicitis
D379	2021-02-25	Male	9 years	Inpatient	Peritoneal drainage fluid	No growth after 48 h	Laparoscopic appendectomy	Acute suppurative appendicitis
D380	2021-02-21	Male	8 years	Inpatient	Pus	No growth after 48 h	Laparoscopic appendectomy	Acute appendicitis
D381	2021-02-19	Female	8 years	Inpatient	Peritoneal drainage fluid	No growth after 48 h	Laparoscopic appendectomy	Acute suppurative appendicitis
D382	2021-02-17	Male	6 years	Inpatient	Pus	No growth after 48 h	Laparoscopic appendectomy	Acute appendicitis
D383	2021-02-16	Female	9 years	Inpatient	Pus	No growth after 48 h	Laparoscopic appendectomy	Acute suppurative appendicitis
D384	2021-02-16	Male	8 years	Inpatient	Pus	No growth after 48 h	Laparoscopic appendectomy	Acute suppurative appendicitis
D385	2021-02-14	Male	13 years	Inpatient	Peritoneal drainage fluid	No growth after 48 h	Laparoscopic appendectomy	Acute suppurative appendicitis
D386	2021-02-13	Female	13 years	Inpatient	Pus	No growth after 48 h	Laparoscopic appendectomy	Acute suppurative appendicitis
D387	2021-02-13	Male	6 years	Inpatient	Pus	No growth after 48 h	Laparoscopic appendectomy	Acute suppurative appendicitis
D388	2021-02-09	Female	8 years	Inpatient	Ascitic fluid	No growth after 48 h	Laparoscopic appendectomy	Acute suppurative appendicitis
D389	2021-02-01	Male	13 years	Inpatient	Pus	No growth after 48 h	Laparoscopic appendectomy	Acute suppurative appendicitis
D390	2021-01-28	Female	9 years	Inpatient	Pus	No growth after 48 h	Laparoscopic appendectomy	Acute suppurative appendicitis
D391	2021-01-28	Female	11 years	Inpatient	Pus	No growth after 48 h	Laparoscopic appendectomy	Acute suppurative appendicitis
D392	2021-01-19	Male	11 years	Inpatient	Pus	No growth after 48 h	Laparoscopic appendectomy	Acute suppurative appendicitis
D393	2021-01-19	Male	12 years	Inpatient	Pus	No growth after 48 h	Laparoscopic appendectomy	Acute simple appendicitis
D394	2021-01-17	Female	14 years	Inpatient	Peritoneal drainage fluid	No growth after 48 h	Laparoscopic appendectomy	Acute suppurative appendicitis
D395	2021-01-17	Male	12 years	Inpatient	Peritoneal drainage fluid	No growth after 48 h	Laparoscopic appendectomy	Acute simple appendicitis
D396	2021-01-15	Male	6 years	Inpatient	Ascitic fluid	No growth after 48 h	Laparoscopic appendectomy	Acute simple appendicitis
D397	2021-01-15	Male	10 years	Inpatient	Pus	No growth after 48 h	Laparoscopic appendectomy	Acute suppurative appendicitis
D398	2021-01-14	Female	7 years	Inpatient	Pus	No growth after 48 h	Laparoscopic appendectomy	Acute suppurative appendicitis
D399	2021-01-12	Female	9 years	Inpatient	Pus	No growth after 48 h	Laparoscopic appendectomy	Acute suppurative appendicitis
D400	2021-01-12	Male	4 years 11 months	Inpatient	Pus	No growth after 48 h	Laparoscopic appendectomy	Acute simple appendicitis
D401	2021-01-02	Male	4 years 5 months	Inpatient	Pus	No growth after 48 h	Laparoscopic appendectomy	Acute suppurative appendicitis
D402	2020-12-31	Male	6 years	Inpatient	Ascitic fluid	No growth after 48 h	Laparoscopic appendectomy	Acute simple appendicitis
D403	2020-12-28	Male	6 years	Inpatient	Pus	No growth after 48 h	Laparoscopic appendectomy	Acute suppurative appendicitis
D404	2020-12-24	Female	16 years	Inpatient	Pus	No growth after 48 h	Laparoscopic appendectomy	Acute suppurative appendicitis
D405	2020-12-22	Male	2 years 6 months	Inpatient	Ascitic fluid	No growth after 48 h	Laparoscopic appendectomy	Acute gangrenous appendicitis
D406	2020-12-17	Male	8 years	Inpatient	Pus	No growth after 48 h	Laparoscopic appendectomy	Acute simple appendicitis
D407	2020-12-15	Male	4 years 4 months	Inpatient	Pus	No growth after 48 h	Laparoscopic appendectomy	Acute suppurative appendicitis
D408	2020-12-12	Male	9 years	Inpatient	Ascitic fluid	No growth after 48 h	Laparoscopic appendectomy	Acute suppurative appendicitis
D409	2020-12-12	Female	12 years	Inpatient	Ascitic fluid	No growth after 48 h	Laparoscopic appendectomy	Acute suppurative appendicitis
D410	2020-12-06	Male	8 years	Inpatient	Pus	No growth after 48 h	Laparoscopic appendectomy	Acute suppurative appendicitis
D411	2020-12-04	Male	10 years	Inpatient	Ascitic fluid	No growth after 48 h	Laparoscopic appendectomy	Acute simple appendicitis
D412	2020-11-28	Male	8 years	Inpatient	Pus	No growth after 48 h	Laparoscopic appendectomy	Acute simple appendicitis
D413	2020-11-24	Male	9 years	Inpatient	Ascitic fluid	No growth after 48 h	Laparoscopic appendectomy	Acute suppurative appendicitis
D414	2020-11-23	Male	13 years	Inpatient	Pus	No growth after 48 h	Laparoscopic appendectomy	Acute suppurative appendicitis
D415	2020-11-23	Female	11 years	Inpatient	Pus	No growth after 48 h	Laparoscopic appendectomy	Acute suppurative appendicitis
D416	2020-11-18	Male	7 years	Inpatient	Ascitic fluid	No growth after 48 h	Laparoscopic appendectomy	Acute suppurative appendicitis
D417	2020-11-15	Female	6 years	Inpatient	Pus	No growth after 48 h	Laparoscopic appendectomy	Acute suppurative appendicitis
D418	2020-11-05	Male	13 years	Inpatient	Ascitic fluid	No growth after 48 h	Laparoscopic appendectomy	Acute simple appendicitis
D419	2020-10-17	Male	9 years	Inpatient	Pus	No growth after 48 h	Laparoscopic appendectomy	Acute suppurative appendicitis
D420	2020-10-16	Female	13 years	Inpatient	Ascitic fluid	No growth after 48 h	Laparoscopic appendectomy	Acute suppurative appendicitis
D421	2020-10-14	Male	14 years	Inpatient	Ascitic fluid	No growth after 48 h	Laparoscopic appendectomy	Acute simple appendicitis
D422	2020-10-09	Male	8 years	Inpatient	Ascitic fluid	No growth after 48 h	Laparoscopic appendectomy	Acute simple appendicitis
D423	2020-09-21	Female	3 years 6 months	Inpatient	Pus	No growth after 48 h	Laparoscopic appendectomy	Acute suppurative appendicitis
D424	2020-09-16	Male	5 years 10 months	Inpatient	Peritoneal drainage fluid	No growth after 48 h	Laparoscopic appendectomy	Acute suppurative appendicitis
D425	2020-09-16	Female	12 years	Inpatient	Ascitic fluid	No growth after 48 h	Laparoscopic appendectomy	Acute suppurative appendicitis
D426	2020-09-15	Female	12 years	Inpatient	Pus	No growth after 48 h	Laparoscopic appendectomy	Acute suppurative appendicitis
D427	2020-09-14	Male	16 years	Inpatient	Ascitic fluid	No growth after 48 h	Laparoscopic appendectomy	Acute suppurative appendicitis
D428	2020-09-13	Female	3 years 3 months	Inpatient	Pus	No growth after 48 h	Laparoscopic appendectomy	Acute suppurative appendicitis
D429	2020-09-12	Female	4 years 1 month	Inpatient	Pus	No growth after 48 h	Laparoscopic appendectomy	Acute suppurative appendicitis
D430	2020-09-09	Female	6 years	Inpatient	Ascitic fluid	No growth after 48 h	Laparoscopic appendectomy	Acute suppurative appendicitis
D431	2020-09-06	Female	6 years	Inpatient	Pus	No growth after 48 h	Laparoscopic appendectomy	Acute suppurative appendicitis
D432	2020-09-05	Male	10 years	Inpatient	Ascitic fluid	No growth after 48 h	Laparoscopic appendectomy	Acute suppurative appendicitis
D433	2020-09-03	Male	10 years	Inpatient	Pus	No growth after 48 h	Laparoscopic appendectomy	Acute suppurative appendicitis
D434	2020-09-03	Male	9 years	Inpatient	Pus	No growth after 48 h	Laparoscopic appendectomy	Acute simple appendicitis
D435	2020-08-24	Male	4 years 6 months	Inpatient	Ascitic fluid	No growth after 48 h	Laparoscopic appendectomy	Acute simple appendicitis
D436	2020-08-24	Female	14 years	Inpatient	Ascitic fluid	No growth after 48 h	Laparoscopic appendectomy	Acute suppurative appendicitis
D437	2020-08-19	Female	11 years	Inpatient	Ascitic fluid	No growth after 48 h	Laparoscopic appendectomy	Acute suppurative appendicitis
D438	2020-08-18	Male	3 years	Inpatient	Peritoneal drainage fluid	No growth after 48 h	Laparoscopic appendectomy	Acute suppurative appendicitis
D439	2020-08-15	Male	13 years	Inpatient	Ascitic fluid	No growth after 48 h	Laparoscopic appendectomy	Acute appendicitis
D440	2020-08-14	Male	2 years 10 months	Inpatient	Ascitic fluid	No growth after 48 h	Laparoscopic appendectomy	Acute suppurative appendicitis
D441	2020-08-13	Male	10 years	Inpatient	Ascitic fluid	No growth after 48 h	Laparoscopic appendectomy	Acute gangrenous appendicitis
D442	2020-08-12	Female	8 years	Inpatient	Pus	No growth after 48 h	Laparoscopic appendectomy	Acute suppurative appendicitis
D443	2020-08-07	Male	8 years	Inpatient	Ascitic fluid	No growth after 48 h	Laparoscopic appendectomy	Acute simple appendicitis
D444	2020-08-06	Male	13 years	Inpatient	Pus	No growth after 48 h	Laparoscopic appendectomy	Acute suppurative appendicitis
D445	2020-08-02	Female	13 years	Inpatient	Ascitic fluid	No growth after 48 h	Laparoscopic appendectomy	Acute simple appendicitis
D446	2020-08-01	Female	16 years	Inpatient	Peritoneal drainage fluid	No growth after 48 h	Laparoscopic appendectomy	Acute suppurative appendicitis
D447	2020-07-30	Male	10 years	Inpatient	Peritoneal drainage fluid	No growth after 48 h	Laparoscopic appendectomy	Acute suppurative appendicitis
D448	2020-07-28	Female	12 years	Inpatient	Peritoneal drainage fluid	No growth after 48 h	Laparoscopic appendectomy	Acute simple appendicitis
D449	2020-07-25	Female	6 years	Inpatient	Ascitic fluid	No growth after 48 h	Laparoscopic appendectomy	Acute suppurative appendicitis
D450	2020-07-23	Female	2 years 9 months	Inpatient	Pus	Routine bacterial culture negative	Laparoscopic appendectomy	Acute suppurative appendicitis
D451	2020-07-21	Male	10 years	Inpatient	Ascitic fluid	No growth after 48 h	Laparoscopic appendectomy	Acute suppurative appendicitis
D452	2020-07-21	Male	9 years	Inpatient	Ascitic fluid	No growth after 48 h	Laparoscopic appendectomy	Acute suppurative appendicitis
D453	2020-07-17	Male	6 years	Inpatient	Pus	Routine bacterial culture negative	Laparoscopic appendectomy	Acute simple appendicitis
D454	2020-07-14	Male	8 years	Inpatient	Pus	Routine bacterial culture negative	Laparoscopic appendectomy	Acute suppurative appendicitis
D455	2020-07-14	Male	6 years	Inpatient	Pus	Routine bacterial culture negative	Laparoscopic appendectomy	Acute suppurative appendicitis
D456	2020-07-14	Male	11 years	Inpatient	Pus	Routine bacterial culture negative	Laparoscopic appendectomy	Acute suppurative appendicitis
D457	2020-07-14	Male	10 years	Inpatient	Pus	Routine bacterial culture negative	Laparoscopic appendectomy	Acute suppurative appendicitis
D458	2020-07-09	Male	12 years	Inpatient	Ascitic fluid	No growth after 48 h	Laparoscopic appendectomy	Acute suppurative appendicitis
D459	2020-07-03	Male	5 years 8 months	Inpatient	Pus	Routine bacterial culture negative	Laparoscopic appendectomy	Acute suppurative appendicitis
D460	2020-06-26	Male	5 years 11 months	Inpatient	Ascitic fluid	No growth after 48 h	Laparoscopic appendectomy	Acute suppurative appendicitis
D461	2020-06-23	Male	7 years	Inpatient	Pus	Routine bacterial culture negative	Laparoscopic appendectomy	Acute suppurative appendicitis
D462	2020-06-20	Male	13 years	Inpatient	Pus	Routine bacterial culture negative	Laparoscopic appendectomy	Acute suppurative appendicitis
D463	2020-06-16	Male	9 years	Inpatient	Peritoneal drainage fluid	Routine bacterial culture negative	Laparoscopic appendectomy	Acute simple appendicitis
D464	2020-06-10	Female	12 years	Inpatient	Pus	Routine bacterial culture negative	Laparoscopic appendectomy	Acute simple appendicitis
D465	2020-06-07	Male	7 years	Inpatient	Pus	Routine bacterial culture negative	Laparoscopic appendectomy	Acute simple appendicitis
D466	2020-06-07	Male	7 years	Inpatient	Pus	Routine bacterial culture negative	Laparoscopic appendectomy	Acute suppurative appendicitis
D467	2020-05-29	Male	8 years	Inpatient	Peritoneal drainage fluid	No growth after 48 h	Laparoscopic appendectomy	Acute suppurative appendicitis
D468	2020-05-29	Male	8 years	Inpatient	Ascitic fluid	No growth after 48 h	Laparoscopic appendectomy	Acute suppurative appendicitis
D469	2020-05-21	Female	9 years	Inpatient	Pus	Routine bacterial culture negative	Laparoscopic appendectomy	Acute suppurative appendicitis
D470	2020-05-18	Male	10 years	Inpatient	Ascitic fluid	No growth after 48 h	Laparoscopic appendectomy	Acute suppurative appendicitis
D471	2020-05-17	Female	7 years	Inpatient	Pus	Routine bacterial culture negative	Laparoscopic appendectomy	Acute suppurative appendicitis
D472	2020-05-15	Male	7 years	Inpatient	Pus	Routine bacterial culture negative	Laparoscopic appendectomy	Acute appendicitis
D473	2020-05-13	Male	13 years	Inpatient	Pus	Routine bacterial culture negative	Laparoscopic appendectomy	Acute simple appendicitis
D474	2020-05-11	Female	7 years	Inpatient	Ascitic fluid	No growth after 48 h	Laparoscopic appendectomy	Acute simple appendicitis
D475	2020-05-08	Male	6 years	Inpatient	Pus	Routine bacterial culture negative	Laparoscopic appendectomy	Acute appendicitis
D476	2020-05-04	Female	11 years	Inpatient	Pus	Routine bacterial culture negative	Laparoscopic appendectomy	Acute suppurative appendicitis
D477	2020-04-29	Male	8 years	Inpatient	Pus	Routine bacterial culture negative	Laparoscopic appendectomy	Acute appendicitis
D478	2020-04-27	Female	9 years	Inpatient	Pus	Routine bacterial culture negative	Laparoscopic appendectomy	Acute gangrenous appendicitis
D479	2020-04-24	Male	10 years	Inpatient	Pus	Routine bacterial culture negative	Laparoscopic appendectomy	Acute simple appendicitis
D480	2020-04-23	Male	10 years	Inpatient	Pus	Routine bacterial culture negative	Laparoscopic appendectomy	Acute suppurative appendicitis
D481	2020-04-23	Male	7 years	Inpatient	Pus	Routine bacterial culture negative	Laparoscopic appendectomy	Acute simple appendicitis
D482	2020-04-16	Male	6 years	Inpatient	Pus	Routine bacterial culture negative	Laparoscopic appendectomy	Acute suppurative appendicitis
D483	2020-04-15	Male	5 years 8 months	Inpatient	Pus	Routine bacterial culture negative	Laparoscopic appendectomy	Acute suppurative appendicitis
D484	2020-04-14	Male	10 years	Inpatient	Pus	Routine bacterial culture negative	Laparoscopic appendectomy	Acute suppurative appendicitis
D485	2020-04-12	Male	13 years	Inpatient	Pus	Routine bacterial culture negative	Laparoscopic appendectomy	Acute suppurative appendicitis
D486	2020-04-03	Female	6 years	Inpatient	Ascitic fluid	No growth after 48 h	Laparoscopic appendectomy	Acute suppurative appendicitis
D487	2020-03-21	Female	13 years	Inpatient	Peritoneal drainage fluid	Routine bacterial culture negative	Laparoscopic appendectomy	Acute suppurative appendicitis
D488	2020-03-14	Male	7 years	Inpatient	Pus	Routine bacterial culture negative	Laparoscopic appendectomy	Acute suppurative appendicitis
D489	2020-03-14	Male	7 years	Inpatient	Pus	Routine bacterial culture negative	Laparoscopic appendectomy	Acute suppurative appendicitis
D490	2020-02-21	Female	8 years	Inpatient	Pus	Routine bacterial culture negative	Laparoscopic appendectomy	Acute suppurative appendicitis
D491	2020-02-02	Male	9 years	Inpatient	Pus	Routine bacterial culture negative	Laparoscopic appendectomy	Acute simple appendicitis
D492	2020-01-29	Male	7 years	Inpatient	Peritoneal drainage fluid	Routine bacterial culture negative	Laparoscopic appendectomy	Acute suppurative appendicitis
D493	2020-01-14	Male	12 years	Inpatient	Peritoneal drainage fluid	Routine bacterial culture negative	Laparoscopic appendectomy	Acute simple appendicitis
D494	2020-01-14	Female	7 years	Inpatient	Peritoneal drainage fluid	Routine bacterial culture negative	Laparoscopic appendectomy	Acute simple appendicitis
D495	2019-12-24	Male	11 years	Inpatient	Pus	Routine bacterial culture negative	Laparoscopic appendectomy	Acute simple appendicitis
D496	2019-12-04	Male	8 years	Inpatient	Pus	Routine bacterial culture negative	Laparoscopic appendectomy	Acute suppurative appendicitis
D497	2019-11-28	Female	11 years	Inpatient	Peritoneal drainage fluid	Routine bacterial culture negative	Laparoscopic appendectomy	Acute suppurative appendicitis
D498	2019-11-08	Male	12 years	Inpatient	Pus	Routine bacterial culture negative	Laparoscopic appendectomy	Acute appendicitis
D499	2019-11-04	Male	10 years	Inpatient	Pus	Routine bacterial culture negative	Laparoscopic appendectomy	Acute suppurative appendicitis
D500	2019-10-27	Female	6 years	Inpatient	Peritoneal drainage fluid	Routine bacterial culture negative	Laparoscopic appendectomy	Acute suppurative appendicitis
D501	2019-10-20	Female	15 years	Inpatient	Pus	Routine bacterial culture negative	Laparoscopic appendectomy	Acute suppurative appendicitis
D502	2019-10-20	Male	12 years	Inpatient	Pus	Routine bacterial culture negative	Laparoscopic appendectomy	Acute suppurative appendicitis
D503	2019-10-14	Male	11 years	Inpatient	Pus	Routine bacterial culture negative	Laparoscopic appendectomy	Acute suppurative appendicitis
D504	2019-10-13	Female	10 years	Inpatient	Pus	Routine bacterial culture negative	Laparoscopic appendectomy	Acute suppurative appendicitis
D505	2019-10-09	Male	10 years	Inpatient	Peritoneal drainage fluid	Routine bacterial culture negative	Open appendectomy	Acute suppurative appendicitis
D506	2019-10-07	Female	13 years	Inpatient	Peritoneal drainage fluid	Routine bacterial culture negative	Laparoscopic appendectomy	Acute simple appendicitis
D507	2019-10-05	Male	12 years	Inpatient	Pus	Routine bacterial culture negative	Laparoscopic appendectomy	Acute suppurative appendicitis
D508	2019-10-03	Male	6 years	Inpatient	Pus	Routine bacterial culture negative	Laparoscopic appendectomy	Acute simple appendicitis
D509	2019-09-29	Male	7 years	Inpatient	Pus	Routine bacterial culture negative	Laparoscopic appendectomy	Acute suppurative appendicitis
D510	2019-09-25	Female	13 years	Inpatient	Peritoneal drainage fluid	Routine bacterial culture negative	Laparoscopic appendectomy	Acute simple appendicitis
D511	2019-09-09	Male	11 years	Inpatient	Pus	Routine bacterial culture negative	Laparoscopic appendectomy	Acute suppurative appendicitis
D512	2019-09-05	Male	8 years	Inpatient	Peritoneal drainage fluid	Routine bacterial culture negative	Laparoscopic appendectomy	Acute suppurative appendicitis
D513	2019-09-04	Male	12 years	Inpatient	Pus	Routine bacterial culture negative	Laparoscopic appendectomy	Acute suppurative appendicitis
D514	2019-09-04	Female	6 years	Inpatient	Pus	Routine bacterial culture negative	Laparoscopic appendectomy	Acute suppurative appendicitis
D515	2019-08-19	Male	3 years	Inpatient	Peritoneal drainage fluid	Routine bacterial culture negative	Laparoscopic appendectomy	Acute suppurative appendicitis
D516	2019-08-19	Male	10 years	Inpatient	Peritoneal drainage fluid	Routine bacterial culture negative	Laparoscopic appendectomy	Acute suppurative appendicitis
D517	2019-08-14	Male	3 years	Inpatient	Peritoneal drainage fluid	Routine bacterial culture negative	Laparoscopic appendectomy	Acute simple appendicitis
D518	2019-08-13	Female	11 years	Inpatient	Pus	Routine bacterial culture negative	Laparoscopic appendectomy	Acute suppurative appendicitis
D519	2019-08-11	Female	14 years	Inpatient	Pus	Routine bacterial culture negative	Laparoscopic appendectomy	Acute suppurative appendicitis
D520	2019-08-08	Male	7 years	Inpatient	Pus	Routine bacterial culture negative	Laparoscopic appendectomy	Acute suppurative appendicitis
D521	2019-07-25	Female	5 years	Inpatient	Peritoneal drainage fluid	Routine bacterial culture negative	Laparoscopic appendectomy	Acute suppurative appendicitis
D522	2019-07-19	Female	5 years	Inpatient	Pus	Routine bacterial culture negative	Laparoscopic appendectomy	Acute suppurative appendicitis
D523	2019-07-18	Male	8 years	Inpatient	Ascitic fluid	Routine bacterial culture negative	Laparoscopic appendectomy	Acute suppurative appendicitis
D524	2019-06-17	Male	7 years	Inpatient	Pus	Routine bacterial culture negative	Laparoscopic appendectomy	Acute suppurative appendicitis
D525	2019-06-16	Male	13 years	Inpatient	Pus	Routine bacterial culture negative	Laparoscopic appendectomy	Acute suppurative appendicitis
D526	2019-06-14	Male	12 years	Inpatient	Peritoneal drainage fluid	Routine bacterial culture negative	Laparoscopic appendectomy	Acute suppurative appendicitis
D527	2019-05-23	Female	11 years	Inpatient	Pus	Routine bacterial culture negative	Laparoscopic appendectomy	Acute simple appendicitis
D528	2019-04-30	Female	15 years	Inpatient	Pus	Routine bacterial culture negative	Laparoscopic appendectomy	Acute suppurative appendicitis
D529	2019-04-29	Male	12 years	Inpatient	Pus	Routine bacterial culture negative	Laparoscopic appendectomy	Acute suppurative appendicitis
D530	2019-04-24	Male	10 years	Inpatient	Peritoneal drainage fluid	Routine bacterial culture negative	Laparoscopic appendectomy	Acute suppurative appendicitis
D531	2019-04-21	Male	7 years	Inpatient	Pus	Routine bacterial culture negative	Laparoscopic appendectomy	Acute suppurative appendicitis
D532	2019-04-18	Female	5 years	Inpatient	Peritoneal drainage fluid	Routine bacterial culture negative	Laparoscopic appendectomy	Acute simple appendicitis
D533	2019-04-16	Male	14 years	Inpatient	Pus	Routine bacterial culture negative	Laparoscopic appendectomy	Acute suppurative appendicitis
D534	2019-03-31	Male	4 years	Inpatient	Pus	Routine bacterial culture negative	Open appendectomy	Acute suppurative appendicitis
D535	2019-03-05	Male	3 years	Inpatient	Pus	Routine bacterial culture negative	Laparoscopic appendectomy	Acute suppurative appendicitis
D536	2019-02-26	Male	9 years	Inpatient	Pus	Routine bacterial culture negative	Laparoscopic appendectomy	Acute suppurative appendicitis
D537	2019-02-25	Male	11 years	Inpatient	Peritoneal drainage fluid	Routine bacterial culture negative	Laparoscopic appendectomy	Acute suppurative appendicitis
D538	2019-02-16	Male	5 years	Inpatient	Pus	Routine bacterial culture negative	Laparoscopic appendectomy	Acute suppurative appendicitis
D539	2019-02-07	Male	11 years	Inpatient	Peritoneal drainage fluid	Routine bacterial culture negative	Laparoscopic appendectomy	Acute suppurative appendicitis
D540	2019-01-29	Male	11 years	Inpatient	Peritoneal drainage fluid	Routine bacterial culture negative	Laparoscopic appendectomy	Acute appendicitis
D541	2019-01-24	Female	9 years	Inpatient	Peritoneal drainage fluid	Routine bacterial culture negative	Open appendectomy	Acute simple appendicitis
D542	2019-01-10	Male	9 years	Inpatient	Peritoneal drainage fluid	Routine bacterial culture negative	Laparoscopic appendectomy	Acute suppurative appendicitis
D543	2019-01-03	Male	10 years	Inpatient	Pus	Routine bacterial culture negative	Laparoscopic appendectomy	Acute simple appendicitis
D544	2020-01-17	Male	9 years	Inpatient	Pus	Routine bacterial culture negative	Laparoscopic appendectomy	Acute suppurative appendicitis
D545	2024-02-01	Female	11 years	Inpatient	Pus	No growth after 48 h	Laparoscopic appendectomy	Acute suppurative appendicitis
D546	2022-11-20	Female	8 years	Inpatient	Pus	No growth after 48 h	Laparoscopic appendectomy	Acute suppurative appendicitis
D547	2024-03-27	Male	9 years	Inpatient	Pus	No growth after 48 h	Laparoscopic appendectomy	Acute suppurative appendicitis
D548	2023-08-16	Male	9 years	Inpatient	Pus	No growth after 48 h	Laparoscopic appendectomy	Acute suppurative appendicitis
D549	2021-02-17	Male	4 years 9 months	Inpatient	Pus	No growth after 48 h	Laparoscopic appendectomy	Acute appendicitis
D550	2023-02-12	Female	13 years	Inpatient	Ascitic fluid	No growth after 48 h	Laparoscopic appendectomy	Acute suppurative appendicitis
D551	2023-03-23	Female	9 years	Inpatient	Peritoneal drainage fluid	No growth after 48 h	Laparoscopic appendectomy	Acute appendicitis
D552	2023-03-28	Male	9 years	Inpatient	Pus	No growth after 48 h	Laparoscopic appendectomy	Acute suppurative appendicitis
D553	2024-06-27	Male	10 years	Inpatient	Ascitic fluid	No growth after 48 h	Laparoscopic appendectomy	Acute suppurative appendicitis
D554	2020-04-23	Female	9 years	Inpatient	Pus	Routine bacterial culture negative	Laparoscopic appendectomy	Acute suppurative appendicitis
D555	2023-01-03	Male	11 years	Inpatient	Ascitic fluid	No growth after 48 h	Laparoscopic appendectomy	Acute appendicitis
D556	2021-10-05	Male	5 years 1 month	Inpatient	Pus	No growth after 48 h	Laparoscopic appendectomy	Acute suppurative appendicitis
D557	2023-08-30	Male	9 years	Inpatient	Pus	No growth after 48 h	Laparoscopic appendectomy	Acute suppurative appendicitis
D558	2023-11-21	Male	12 years	Inpatient	Pus	No growth after 48 h	Laparoscopic appendectomy	Acute simple appendicitis
D559	2020-05-26	Male	17 years	Inpatient	Pus	Routine bacterial culture negative	Laparoscopic appendectomy	Acute suppurative appendicitis
D560	2022-01-21	Female	5 years 8 months	Inpatient	Pus	No growth after 48 h	Laparoscopic appendectomy	Acute suppurative appendicitis
D561	2023-03-29	Male	11 years	Inpatient	Ascitic fluid	No growth after 48 h	Laparoscopic appendectomy	Acute suppurative appendicitis
D562	2020-08-18	Female	8 years	Inpatient	Ascitic fluid	No growth after 48 h	Laparoscopic appendectomy	Acute simple appendicitis
D563	2023-10-11	Female	10 years	Inpatient	Pus	No growth after 48 h	Laparoscopic appendectomy	Acute simple appendicitis
D564	2024-03-06	Male	11 years	Inpatient	Pus	No growth after 48 h	Laparoscopic appendectomy	Acute suppurative appendicitis
D565	2021-09-18	Female	11 years	Inpatient	Peritoneal drainage fluid	No growth after 48 h	Laparoscopic appendectomy	Acute appendicitis
D566	2019-05-14	Female	8 years	Inpatient	Pus	Routine bacterial culture negative	Open appendectomy	Acute suppurative appendicitis
D567	2021-11-08	Female	2 years 11 months	Inpatient	Pus	No growth after 48 h	Laparoscopic appendectomy	Acute suppurative appendicitis
D568	2023-09-29	Male	4 years 1 month	Inpatient	Pus	No growth after 48 h	Laparoscopic appendectomy	Acute suppurative appendicitis
D569	2023-03-25	Female	7 years	Inpatient	Pus	No growth after 48 h	Laparoscopic appendectomy	Acute suppurative appendicitis
D570	2022-12-27	Male	5 years 11 months	Inpatient	Pus	No growth after 48 h	Laparoscopic appendectomy	Acute suppurative appendicitis
D571	2024-03-10	Male	10 years	Inpatient	Ascitic fluid	No growth after 48 h	Laparoscopic appendectomy	Acute suppurative appendicitis
D572	2023-08-15	Male	3 years 2 months	Inpatient	Pus	No growth after 48 h	Laparoscopic appendectomy	Acute suppurative appendicitis
D573	2024-03-08	Male	11 years	Inpatient	Pus	No growth after 48 h	Laparoscopic appendectomy	Acute appendicitis
D574	2023-04-09	Female	4 years 7 months	Inpatient	Peritoneal drainage fluid	No growth after 48 h	Laparoscopic appendectomy	Acute suppurative appendicitis
D575	2021-05-13	Female	9 years	Inpatient	Pus	No growth after 48 h	Laparoscopic appendectomy	Acute suppurative appendicitis
D576	2024-06-28	Male	9 years	Inpatient	Pus	No growth after 48 h	Laparoscopic appendectomy	Acute suppurative appendicitis
D577	2023-03-14	Male	5 years 3 months	Inpatient	Pus	No growth after 48 h	Laparoscopic appendectomy	Acute suppurative appendicitis
D578	2023-03-24	Female	9 years	Inpatient	Pus	No growth after 48 h	Laparoscopic appendectomy	Acute suppurative appendicitis
D579	2021-08-10	Male	6 years	Inpatient	Peritoneal drainage fluid	No growth after 48 h	Laparoscopic appendectomy	Acute appendicitis
D580	2019-03-10	Male	11 years	Inpatient	Peritoneal drainage fluid	Routine bacterial culture negative	Laparoscopic appendectomy	Acute suppurative appendicitis
D581	2023-01-27	Female	11 years	Inpatient	Ascitic fluid	No growth after 48 h	Laparoscopic appendectomy	Acute suppurative appendicitis
D582	2022-08-02	Male	10 years	Inpatient	Ascitic fluid	No growth after 48 h	Laparoscopic appendectomy	Acute gangrenous appendicitis
D583	2023-02-11	Male	10 years	Inpatient	Peritoneal drainage fluid	No growth after 48 h	Laparoscopic appendectomy	Acute simple appendicitis
D584	2024-07-16	Male	13 years	Inpatient	Peritoneal drainage fluid	No growth after 48 h	Laparoscopic appendectomy	Acute suppurative appendicitis
D585	2022-06-15	Male	8 years	Inpatient	Pus	No growth after 48 h	Laparoscopic appendectomy	Acute suppurative appendicitis
D586	2023-01-18	Male	5 years 10 months	Inpatient	Pus	No growth after 48 h	Laparoscopic appendectomy	Acute suppurative appendicitis
D587	2021-03-23	Female	8 years	Inpatient	Peritoneal drainage fluid	No growth after 48 h	Laparoscopic appendectomy	Acute suppurative appendicitis
D588	2021-03-11	Female	7 years	Inpatient	Peritoneal drainage fluid	No growth after 48 h	Laparoscopic appendectomy	Acute simple appendicitis

## Sheet: Raw Data - E. coli AST
Case ID	Isolate ID	Culture result (organism)	Pathology diagnosis	Antimicrobial susceptibility testing (AST) result	Ampicillin MIC	Ampicillin MIC interpretation	Piperacillin/Tazobactam MIC	Piperacillin/Tazobactam MIC interpretation	Ampicillin/Sulbactam MIC	Ampicillin/Sulbactam MIC interpretation	Ceftazidime MIC	Ceftazidime MIC interpretation	Aztreonam MIC	Aztreonam MIC interpretation	Imipenem MIC	Imipenem MIC interpretation	Tobramycin MIC	Tobramycin MIC interpretation	Gentamicin MIC	Gentamicin MIC interpretation	Ciprofloxacin MIC	Ciprofloxacin MIC interpretation	Trimethoprim/Sulfamethoxazole (TMP/SMX) MIC	Trimethoprim/Sulfamethoxazole (TMP/SMX) MIC interpretation	Ceftriaxone MIC	Ceftriaxone MIC interpretation	Extended-spectrum β-lactamase (ESBL) MIC	Extended-spectrum β-lactamase (ESBL) MIC interpretation
A001	EC001	Escherichia coli	Acute suppurative appendicitis		>=32	R	<=4	S	>=32	R	4	S	16	R	<=1	S	4	S	>=16	R	>=4	R	>=16/304	R	>=64	R	Pos	+
A002	EC002	Escherichia coli	Acute suppurative appendicitis		>=32	R	<=4	S	>=32	R	4	S	16	R	<=1	S	>=16	R	8	I	2	R	<=1/19	S	16	R	Pos	+
A003	EC003	Escherichia coli	Acute suppurative appendicitis		>=32	R	<=4	S	>=32	R	<=1	S	4	S	<=1	S	4	S	<=1	S	>=4	R	>=16/304	R	>=64	R	Pos	+
A004	EC004	Escherichia coli	Acute suppurative appendicitis		<=2	S	<=4	S	<=2	S	<=1	S	<=1	S	<=1	S	<=1	S	<=1	S	0.5	I	<=1/19	S	<=1	S	Neg	-
A005	EC005	Escherichia coli	Acute suppurative appendicitis		>=32	R	<=4	S	8	S	<=1	S	<=1	S	<=1	S	8	I	>=16	R	<=0.25	S	>=16/304	R	<=1	S	Neg	-
A006	EC006	Escherichia coli	Acute appendicitis		>=32	R	<=4	S	>=32	R	<=1	S	<=1	S	<=1	S	>=16	R	>=16	R	>=4	R	>=16/304	R	>=64	R	Pos	+
A007	EC007	Escherichia coli	Acute suppurative appendicitis		>=32	R	<=4	S	4	S	<=1	S	2	S	<=1	S	8	I	>=16	R	0.5	I	>=16/304	R	>=64	R	Pos	+
A011	EC008	Escherichia coli	Acute suppurative appendicitis		>=32	R	<=4	S	>=32	R	<=1	S	4	S	<=1	S	<=1	S	<=1	S	1	R	<=1/19	S	>=64	R	Pos	+
A012	EC009	Escherichia coli	Acute suppurative appendicitis		>=32	R	<=4	S	>=32	R	<=1	S	<=1	S	<=1	S	<=1	S	<=1	S	0.5	I	>=16/304	R	<=1	S	Neg	-
A013	EC010	Escherichia coli	Acute simple appendicitis		8	S	<=4	S	4	S	<=1	S	<=1	S	<=1	S	<=1	S	<=1	S	<=0.25	S	<=1/19	S	<=1	S	Neg	-
A015	EC011	Escherichia coli	Acute suppurative appendicitis		>=32	R	<=4	S	16	S	<=1	S	<=1	S	<=1	S	8	I	>=16	R	1	R	<=1/19	S	<=1	S	Neg	-
A016	EC012	Escherichia coli	Acute suppurative appendicitis		>=32	R	<=4	S	>=32	R	2	S	4	S	<=1	S	<=1	S	<=1	S	<=0.25	S	<=1/19	S	>=64	R	Pos	+
A018	EC013	Escherichia coli	Acute suppurative appendicitis		>=32	R	<=4	S	>=32	R	8	I	2	S	<=1	S	<=1	S	<=1	S	2	R	<=1/19	S	8	R	Neg	-
A019	EC014	Escherichia coli	Acute suppurative appendicitis		>=32	R	<=4	S	>=32	R	<=1	S	16	R	<=1	S	8	I	>=16	R	>=4	R	>=16/304	R	>=64	R	Pos	+
A020	EC015	Escherichia coli	Acute suppurative appendicitis		>=32	R	<=4	S	8	S	<=1	S	<=1	S	<=1	S	8	I	>=16	R	>=4	R	>=16/304	R	<=1	S	Neg	-
A021	EC016	Escherichia coli	Acute suppurative appendicitis		>=32	R	<=4	S	8	S	4	S	16	R	<=1	S	<=1	S	<=1	S	>=4	R	<=1/19	S	>=64	R	Pos	+
A022	EC017	Escherichia coli	Acute suppurative appendicitis		>=32	R	<=4	S	16	S	<=1	S	<=1	S	<=1	S	8	I	>=16	R	<=0.25	S	<=1/19	S	<=1	S	Neg	-
A023	EC018	Escherichia coli	Acute simple appendicitis		>=32	R	<=4	S	8	S	4	S	16	R	<=1	S	<=1	S	<=1	S	>=4	R	>=16/304	R	>=64	R	Pos	+
A024	EC019	Escherichia coli	Acute suppurative appendicitis		>=32	R	<=4	S	16	S	<=1	S	<=1	S	<=1	S	8	I	<=1	S	<=0.25	S	>=16/304	R	>=64	R	Pos	+
A027	EC020	Escherichia coli	Acute suppurative appendicitis		>=32	R	<=4	S	4	S	4	S	4	S	<=1	S	<=1	S	<=1	S	>=4	R	>=16/304	R	32	R	Pos	+
A028	EC021	Escherichia coli	Acute simple appendicitis		>=32	R	<=4	S	>=32	R	<=1	S	2	S	<=1	S	<=1	S	<=1	S	>=4	R	>=16/304	R	>=64	R	Pos	+
A029	EC022	Escherichia coli	Acute simple appendicitis		>=32	R	<=4	S	8	S	4	S	4	S	<=1	S	<=1	S	<=1	S	<=0.25	S	>=16/304	R	>=64	R	Pos	+
A030	EC023	Escherichia coli	Acute suppurative appendicitis		<=2	S	<=4	S	<=2	S	<=1	S	<=1	S	<=1	S	4	S	>=16	R	<=0.25	S	<=1/19	S	<=1	S	Neg	-
A031	EC024	Escherichia coli	Acute appendicitis		>=32	R	<=4	S	8	S	<=1	S	<=1	S	<=1	S	<=1	S	<=1	S	<=0.25	S	>=16/304	R	<=1	S	Neg	-
A032	EC025	Escherichia coli	Acute appendicitis		>=32	R	<=4	S	8	S	<=1	S	<=1	S	<=1	S	8	I	>=16	R	0.5	I	>=16/304	R	<=1	S	Neg	-
A033	EC026	Escherichia coli	Acute appendicitis		>=32	R	<=4	S	>=32	R	<=1	S	<=1	S	<=1	S	8	I	>=16	R	1	R	>=16/304	R	>=64	R	Pos	+
A034	EC027	Escherichia coli	Acute suppurative appendicitis		>=32	R	<=4	S	16	S	4	S	16	R	<=1	S	<=1	S	<=1	S	<=0.25	S	<=1/19	S	>=64	R	Pos	+
A035	EC028	Escherichia coli	Acute suppurative appendicitis		<=2	S	<=4	S	<=2	S	<=1	S	<=1	S	<=1	S	<=1	S	<=1	S	<=0.25	S	<=1/19	S	<=1	S	Neg	-
A036	EC029	Escherichia coli	Acute gangrenous appendicitis		>=32	R	<=4	S	8	S	4	S	16	R	<=1	S	8	I	>=16	R	<=0.25	S	>=16/304	R	>=64	R	Pos	+
A037	EC030	Escherichia coli	Acute gangrenous appendicitis		>=32	R	<=4	S	>=32	R	<=1	S	<=1	S	<=1	S	8	I	>=16	R	<=0.25	S	>=16/304	R	<=1	S	Neg	-
A038	EC031	Escherichia coli	Acute appendicitis		>=32	R	<=4	S	>=32	R	<=1	S	4	S	<=1	S	8	I	<=1	S	2	R	>=16/304	R	>=64	R	Pos	+
A039	EC032	Escherichia coli	Acute suppurative appendicitis		>=32	R	<=4	S	8	S	<=1	S	<=1	S	<=1	S	<=1	S	<=1	S	>=4	R	<=1/19	S	<=1	S	Neg	-
A040	EC033	Escherichia coli	Acute suppurative appendicitis		>=32	R	<=4	S	>=32	R	16	R	4	S	<=1	S	<=1	S	<=1	S	2	R	<=1/19	S	8	R	Neg	-
A041	EC034	Escherichia coli	Acute appendicitis		4	S	<=4	S	<=2	S	<=1	S	<=1	S	<=1	S	<=1	S	<=1	S	>=4	R	<=1/19	S	<=1	S	Neg	-
A042	EC035	Escherichia coli	Acute suppurative appendicitis		>=32	R	<=4	S	8	S	16	R	16	R	<=1	S	<=1	S	<=1	S	1	R	<=1/19	S	>=64	R	Pos	+
A046	EC036	Escherichia coli	Acute suppurative appendicitis		>=32	R	<=4	S	>=32	R	<=1	S	4	S	<=1	S	8	I	2	S	2	R	>=16/304	R	>=64	R	Pos	+
A047	EC037	Escherichia coli	Acute suppurative appendicitis		>=32	R	<=4	S	16	S	<=1	S	<=1	S	<=1	S	<=1	S	<=1	S	<=0.25	S	<=1/19	S	16	R	Pos	+
A048	EC038	Escherichia coli	Acute suppurative appendicitis		>=32	R	<=4	S	8	S	<=1	S	<=1	S	<=1	S	<=1	S	<=1	S	2	R	<=1/19	S	<=1	S	Neg	-
A051	EC039	Escherichia coli	Acute simple appendicitis		>=32	R	<=4	S	8	S	4	S	4	S	<=1	S	<=1	S	<=1	S	1	R	>=16/304	R	16	R	Pos	+
A052	EC040	Escherichia coli	Acute simple appendicitis		>=32	R	<=4	S	8	S	4	S	16	R	<=1	S	<=1	S	<=1	S	>=4	R	>=16/304	R	32	R	Pos	+
A055	EC041	Escherichia coli	Acute suppurative appendicitis		>=32	R	<=4	S	16	S	<=1	S	<=1	S	<=1	S	<=1	S	<=1	S	0.5	I	>=16/304	R	<=1	S	Neg	-
A058	EC042	Escherichia coli	Acute suppurative appendicitis		>=32	R	<=4	S	8	S	4	S	4	S	<=1	S	8	I	>=16	R	>=4	R	>=16/304	R	32	R	Pos	+
A059	EC043	Escherichia coli	Acute suppurative appendicitis		4	S	<=4	S	<=2	S	<=1	S	<=1	S	<=1	S	<=1	S	<=1	S	<=0.25	S	<=1/19	S	<=1	S	Neg	-
A060	EC044	Escherichia coli	Acute suppurative appendicitis		>=32	R	<=4	S	16	S	<=1	S	<=1	S	<=1	S	<=1	S	<=1	S	0.5	I	<=1/19	S	<=1	S	Neg	-
A061	EC045	Escherichia coli	Acute suppurative appendicitis		>=32	R	<=4	S	8	S	4	S	4	S	<=1	S	<=1	S	<=1	S	0.5	I	>=16/304	R	>=64	R	Pos	+
A062	EC046	Escherichia coli	Acute suppurative appendicitis		>=32	R	<=4	S	16	S	<=1	S	<=1	S	<=1	S	<=1	S	<=1	S	0.5	I	>=16/304	R	<=1	S	Neg	-
A063	EC047	Escherichia coli	Acute suppurative appendicitis		>=32	R	<=4	S	>=32	R	4	S	16	R	<=1	S	<=1	S	<=1	S	<=0.25	S	>=16/304	R	>=64	R	Pos	+
A064	EC048	Escherichia coli	Acute suppurative appendicitis		>=32	R	<=4	S	16	S	16	R	>=64	R	<=1	S	8	I	>=16	R	>=4	R	>=16/304	R	>=64	R	Pos	+
A065	EC049	Escherichia coli	Acute simple appendicitis		>=32	R	<=4	S	>=32	R	<=1	S	2	S	<=1	S	<=1	S	<=1	S	>=4	R	<=1/19	S	16	R	Pos	+
A066	EC050	Escherichia coli	Acute suppurative appendicitis		>=32	R	<=4	S	16	S	4	S	4	S	<=1	S	8	I	>=16	R	<=0.25	S	>=16/304	R	>=64	R	Pos	+
A068	EC051	Escherichia coli	Acute suppurative appendicitis		>=32	R	<=4	S	>=32	R	<=1	S	<=1	S	<=1	S	<=1	S	<=1	S	<=0.25	S	>=16/304	R	<=1	S	Neg	-
A071	EC052	Escherichia coli	Acute suppurative appendicitis		>=32	R	<=4	S	>=32	R	<=1	S	<=1	S	<=1	S	<=1	S	<=1	S	0.5	I	>=16/304	R	<=1	S	Neg	-
A072	EC053	Escherichia coli	Acute simple appendicitis		>=32	R	>=128	R	>=32	R	>=64	R	>=64	R	<=1	S	>=16	R	>=16	R	>=4	R	>=16/304	R	>=64	R	pos	+
A075	EC054	Escherichia coli	Acute suppurative appendicitis		>=32	R	<=4	S	>=32	R	<=1	S	4	S	<=1	S	>=16	R	>=16	R	0.5	I	>=16/304	R	>=64	R	Pos	+
A076	EC055	Escherichia coli	Acute suppurative appendicitis		>=32	R	<=4	S	>=32	R	<=1	S	<=1	S	<=1	S	8	I	<=1	S	1	R	>=16/304	R	<=1	S	Neg	-
A078	EC056	Escherichia coli	Acute suppurative appendicitis		>=32	R	<=4	S	>=32	R	16	R	16	R	<=1	S	8	I	>=16	R	>=4	R	<=1/19	S	>=64	R	Pos	+
A079	EC057	Escherichia coli	Acute suppurative appendicitis		>=32	R	<=4	S	8	S	4	S	4	S	<=1	S	<=1	S	<=1	S	>=4	R	>=16/304	R	>=64	R	Pos	+
A080	EC058	Escherichia coli	Acute gangrenous appendicitis		>=32	R	8	S	>=32	R	4	S	<=1	S	<=1	S	8	I	>=16	R	<=0.25	S	>=16/304	R	<=1	S	Neg	-
A083	EC059	Escherichia coli	Acute suppurative appendicitis		>=32	R	8	S	>=32	R	16	R	16	R	<=1	S	>=16	R	<=1	S	>=4	R	>=16/304	R	>=64	R	Pos	+
A084	EC060	Escherichia coli	Acute suppurative appendicitis		>=32	R	<=4	S	>=32	R	<=1	S	2	S	<=1	S	>=16	R	>=16	R	>=4	R	>=16/304	R	>=64	R	Pos	+
A085	EC061	Escherichia coli	Acute suppurative appendicitis		>=32	R	<=4	S	>=32	R	>=64	R	8	I	<=1	S	8	I	>=16	R	<=0.25	S	<=1/19	S	16	R	Neg	-
A086	EC062	Escherichia coli	Acute appendicitis		>=32	R	<=4	S	16	S	4	S	16	R	<=1	S	>=16	R	>=16	R	>=4	R	>=16/304	R	>=64	R	Pos	+
A087	EC063	Escherichia coli	Acute suppurative appendicitis		>=32	R	<=4	S	16	S	<=1	S	<=1	S	<=1	S	8	I	>=16	R	<=0.25	S	>=16/304	R	<=1	S	Neg	-
A090	EC064	Escherichia coli	Acute suppurative appendicitis		>=32	R	<=4	S	16	R	4	S	<=1	S	<=1	S	<=1	S	<=1	S	<=0.25	S	<=1/19	S	<=1	S	Neg	-
A091	EC065	Escherichia coli	Acute suppurative appendicitis		>=32	R	<=4	S	8	S	<=1	S	<=1	S	<=1	S	<=1	S	<=1	S	<=0.25	S	<=1/19	S	<=1	S	Neg	-
A093	EC066	Escherichia coli	Acute simple appendicitis		>=32	R	<=4	S	16	S	<=1	S	<=1	S	<=1	S	<=1	S	<=1	S	1	R	>=16/304	R	<=1	S	Neg	-
A094	EC067	Escherichia coli	Acute suppurative appendicitis		>=32	R	<=4	S	>=32	R	<=1	S	<=1	S	<=1	S	<=1	S	<=1	S	<=0.25	S	<=1/19	S	<=1	S	Neg	-
A095	EC068	Escherichia coli	Acute suppurative appendicitis		>=32	R	<=4	S	8	S	4	S	16	R	<=1	S	<=1	S	<=1	S	0.5	I	<=1/19	S	>=64	R	Pos	+
A096	EC069	Escherichia coli	Acute gangrenous appendicitis		>=32	R	<=4	S	>=32	R	8	I	16	R	<=1	S	8	I	>=16	R	>=4	R	>=16/304	R	>=64	R	Pos	+
A097	EC070	Escherichia coli	Acute suppurative appendicitis		>=32	R	<=4	S	8	S	4	S	4	S	<=1	S	<=1	S	<=1	S	<=0.25	S	<=1/19	S	>=64	R	Pos	+
A098	EC071	Escherichia coli	Acute appendicitis		>=32	R	<=4	S	>=32	R	16	R	<=1	S	<=1	S	<=1	S	<=1	S	<=0.25	S	<=1/19	S	<=1	S	Neg	-
A099	EC072	Escherichia coli	Acute suppurative appendicitis		>=32	R	<=4	S	>=32	R	<=1	S	<=1	S	<=1	S	8	I	>=16	R	>=4	R	>=16/304	R	<=1	S	Neg	-
A101	EC073	Escherichia coli	Acute suppurative appendicitis		>=32	R	<=4	S	16	S	<=1	S	<=1	S	<=1	S	8	I	>=16	R	>=4	R	>=16/304	R	<=1	S	Neg	-
A103	EC074	Escherichia coli	Acute suppurative appendicitis		>=32	R	<=4	S	8	S	<=1	S	<=1	S	<=1	S	<=1	S	<=1	S	<=0.25	S	>=16/304	R	<=1	S	Neg	-
A104	EC075	Escherichia coli	Acute appendicitis		>=32	R	<=4	S	>=32	R	<=1	S	<=1	S	<=1	S	<=1	S	<=1	S	2	R	>=16/304	R	<=1	S	Neg	-
A105	EC076	Escherichia coli	Acute suppurative appendicitis		>=32	R	<=4	S	16	S	4	S	<=1	S	<=1	S	<=1	S	<=1	S	<=0.25	S	<=1/19	S	<=1	S	Neg	-
A106	EC077	Escherichia coli	Acute suppurative appendicitis		>=32	R	<=4	S	>=32	R	<=1	S	<=1	S	<=1	S	8	I	<=1	S	2	R	>=16/304	R	<=1	S	Neg	-
A108	EC078	Escherichia coli	Acute suppurative appendicitis		>=32	R	<=4	S	8	S	4	S	4	S	<=1	S	<=1	S	<=1	S	<=0.25	S	>=16/304	R	>=64	R	Pos	+
A109	EC079	Escherichia coli	Acute simple appendicitis		4	S	<=4	S	<=2	S	<=1	S	<=1	S	<=1	S	<=1	S	<=1	S	0.5	I	<=1/19	S	<=1	S	Neg	-
A110	EC080	Escherichia coli	Acute suppurative appendicitis		>=32	R	8	S	>=32	R	16	R	4	S	<=1	S	<=1	S	<=1	S	1	R	>=16/304	R	16	R	Neg	-
A111	EC081	Escherichia coli	Acute suppurative appendicitis		>=32	R	<=4	S	4	S	4	S	16	R	<=1	S	8	I	>=16	R	<=0.25	S	>=16/304	R	>=64	R	Pos	+
A113	EC082	Escherichia coli	Acute suppurative appendicitis		>=32	R	<=4	S	>=32	R	<=1	S	<=1	S	<=1	S	<=1	S	<=1	S	<=0.25	S	<=1/19	S	<=1	S	Neg	-
A114	EC083	Escherichia coli	Acute gangrenous appendicitis		>=32	R	<=4	S	8	S	4	S	16	R	<=1	S	<=1	S	<=1	S	>=4	R	>=16/304	R	16	R	Pos	+
A115	EC084	Escherichia coli	Acute suppurative appendicitis		>=32	R	<=4	S	>=32	R	<=1	S	<=1	S	<=1	S	<=1	S	<=1	S	1	R	<=1/19	S	<=1	S	Neg	-
A116	EC085	Escherichia coli	Acute appendicitis		>=32	R	<=4	S	>=32	R	<=1	S	<=1	S	<=1	S	<=1	S	<=1	S	<=0.25	S	<=1/19	S	32	R	Pos	+
A117	EC086	Escherichia coli	Acute suppurative appendicitis		>=32	R	<=4	S	>=32	R	4	S	<=1	S	<=1	S	<=1	S	<=1	S	<=0.25	S	<=1/19	S	8	R	Neg	-
A118	EC087	Escherichia coli	Acute simple appendicitis		>=32	R	<=4	S	16	I	16	R	16	R	<=1	S	<=1	S	<=1	S	1	R	>=16/304	R	>=64	R	Pos	+
A119	EC088	Escherichia coli	Acute suppurative appendicitis		>=32	R	<=4	S	>=32	R	4	S	16	R	<=1	S	8	I	>=16	R	>=4	R	>=16/304	R	>=64	R	Pos	+
A120	EC089	Escherichia coli	Acute appendicitis		>=32	R	8	S	>=32	R	16	R	16	R	<=1	S	8	I	<=1	S	>=4	R	<=1/19	S	>=64	R	Pos	+
A121	EC090	Escherichia coli	Acute suppurative appendicitis		>=32	R	<=4	S	>=32	R	16	R	16	R	<=1	S	<=1	S	<=1	S	>=4	R	>=16/304	R	>=64	R	Pos	+
A123	EC091	Escherichia coli	Acute suppurative appendicitis		>=32	R	<=4	S	>=32	R	<=1	S	<=1	S	<=1	S	>=16	R	>=16	R	>=4	R	<=1/19	S	>=64	R	Pos	+
A124	EC092	Escherichia coli	Acute appendicitis		4	S	<=4	S	<=2	S	<=1	S	<=1	S	<=1	S	<=1	S	<=1	S	<=0.25	S	<=1/19	S	<=1	S	Neg	-
A125	EC093	Escherichia coli	Acute suppurative appendicitis		>=32	R	8	S	>=32	R	<=1	S	<=1	S	<=1	S	>=16	R	>=16	R	>=4	R	<=1/19	S	<=1	S	Neg	-
A126	EC094	Escherichia coli	Acute suppurative appendicitis		>=32	R	<=4	S	>=32	R	2	S	>=64	R	<=1	S	<=1	S	<=1	S	>=4	R	<=1/19	S	>=64	R	Pos	+
A127	EC095	Escherichia coli	Acute suppurative appendicitis		>=32	R	<=4	S	16	S	<=1	S	<=1	S	<=1	S	8	I	>=16	R	>=4	R	<=1/19	S	<=1	S	Neg	-
A128	EC096	Escherichia coli	Acute suppurative appendicitis		>=32	R	<=4	S	8	S	<=1	S	<=1	S	<=1	S	8	I	>=16	R	<=0.25	S	>=16/304	R	<=1	S	Neg	-
A129	EC097	Escherichia coli	Acute suppurative appendicitis		>=32	R	<=4	S	16	S	<=1	S	<=1	S	<=1	S	<=1	S	<=1	S	<=0.25	S	<=1/19	S	<=1	S	Neg	-
A133	EC098	Escherichia coli	Acute suppurative appendicitis		>=32	R	<=4	S	8	S	<=1	S	<=1	S	<=1	S	<=1	S	<=1	S	<=0.25	S	<=1/19	S	<=1	S	Neg	-
A134	EC099	Escherichia coli	Acute suppurative appendicitis		>=32	R	64	I	>=32	R	>=64	R	<=1	S	8	R	>=16	R	>=16	R	>=4	R	<=1/19	S	>=64	R	NA	NA
A136	EC100	Escherichia coli	Acute appendicitis		>=32	R	<=4	S	8	S	4	S	4	S	<=1	S	<=1	S	<=1	S	>=4	R	>=16/304	R	>=64	R	Pos	+
A137	EC101	Escherichia coli	Acute suppurative appendicitis		>=32	R	<=4	S	8	S	<=1	S	<=1	S	<=1	S	8	I	>=16	R	1	R	>=16/304	R	<=1	S	Neg	-
A138	EC102	Escherichia coli	Acute appendicitis		>=32	R	<=4	S	>=32	R	<=1	S	<=1	S	<=1	S	<=1	S	<=1	S	<=0.25	S	<=1/19	S	<=1	S	Neg	-
A139	EC103	Escherichia coli	Acute suppurative appendicitis		>=32	R	<=4	S	16	R	4	S	<=1	S	<=1	S	<=1	S	<=1	S	<=0.25	S	>=16/304	R	<=1	S	Neg	-
A141	EC104	Escherichia coli	Acute gangrenous appendicitis		>=32	R	<=4	S	8	S	4	S	32	R	<=1	S	<=1	S	<=1	S	<=0.25	S	<=1/19	S	>=64	R	Pos	+
A143	EC105	Escherichia coli	Acute suppurative appendicitis		<=2	S	<=4	S	<=2	S	<=1	S	<=1	S	<=1	S	<=1	S	<=1	S	>=4	R	<=1/19	S	<=1	S	Neg	-
A144	EC106	Escherichia coli	Acute suppurative appendicitis		>=32	R	<=4	S	16	S	<=1	S	<=1	S	<=1	S	<=1	S	<=1	S	<=0.25	S	>=16/304	R	<=1	S	Neg	-
A145	EC107	Escherichia coli	Acute suppurative appendicitis		>=32	R	<=4	S	>=32	R	<=1	S	2	S	<=1	S	8	I	>=16	R	>=4	R	<=1/19	S	>=64	R	Pos	+
A146	EC108	Escherichia coli	Acute suppurative appendicitis		>=32	R	<=4	S	>=32	R	4	S	16	R	<=1	S	8	I	>=16	R	>=4	R	>=16/304	R	16	R	Pos	+
A147	EC109	Escherichia coli	Acute suppurative appendicitis		>=32	R	<=4	S	>=32	R	<=1	S	2	S	<=1	S	8	I	>=16	R	>=4	R	<=1/19	S	>=64	R	Pos	+
A148	EC110	Escherichia coli	Acute gangrenous appendicitis		>=32	R	<=4	S	16	S	4	S	16	R	<=1	S	8	I	>=16	R	>=4	R	>=16/304	R	>=64	R	Pos	+
A149	EC111	Escherichia coli	Acute suppurative appendicitis		>=32	R	<=4	S	16	S	<=1	S	<=1	S	<=1	S	<=1	S	<=1	S	>=4	R	>=16/304	R	<=1	S	Neg	-
A150	EC112	Escherichia coli	Acute suppurative appendicitis		>=32	R	<=4	S	4	S	4	S	4	S	<=1	S	<=1	S	<=1	S	<=0.25	S	>=16/304	R	>=64	R	Pos	+
A151	EC113	Escherichia coli	Acute suppurative appendicitis		>=32	R	<=4	S	16	S	<=1	S	<=1	S	<=1	S	<=1	S	<=1	S	<=0.25	S	>=16/304	R	<=1	S	Neg	-
A152	EC114	Escherichia coli	Acute suppurative appendicitis		>=32	R	<=4	S	>=32	R	4	S	32	R	<=1	S	<=1	S	<=1	S	>=4	R	>=16/304	R	>=64	R	Pos	+
A153	EC115	Escherichia coli	Acute suppurative appendicitis		<=2	S	<=4	S	<=2	S	<=1	S	<=1	S	<=1	S	<=1	S	<=1	S	<=0.25	S	<=1/19	S	<=1	S	Neg	-
A154	EC116	Escherichia coli	Acute suppurative appendicitis		4	S	<=4	S	<=2	S	<=1	S	<=1	S	<=1	S	<=1	S	<=1	S	<=0.25	S	<=1/19	S	<=1	S	Neg	-
A155	EC117	Escherichia coli	Acute suppurative appendicitis		>=32	R	<=4	S	16	R	4	S	<=1	S	<=1	S	<=1	S	<=1	S	<=0.25	S	<=1/19	S	<=1	S	Neg	-
A156	EC118	Escherichia coli	Acute suppurative appendicitis		>=32	R	<=4	S	>=32	R	4	S	32	R	<=1	S	8	I	>=16	R	>=4	R	>=16/304	R	>=64	R	Pos	+
A157	EC119	Escherichia coli	Acute suppurative appendicitis		>=32	R	<=4	S	>=32	R	<=1	S	4	S	<=1	S	<=1	S	<=1	S	>=4	R	>=16/304	R	32	R	Pos	+
A159	EC120	Escherichia coli	Acute suppurative appendicitis		>=32	R	<=4	S	>=32	R	4	S	<=1	S	<=1	S	<=1	S	<=1	S	<=0.25	S	>=16/304	R	8	R	Neg	-
A160	EC121	Escherichia coli	Acute suppurative appendicitis		>=32	R	<=4	S	>=32	R	4	S	16	R	<=1	S	8	I	>=16	R	1	R	<=1/19	S	>=64	R	Pos	+
A161	EC122	Escherichia coli	Acute appendicitis		>=32	R	<=4	S	>=32	R	16	R	>=64	R	<=1	S	<=1	S	<=1	S	1	R	<=1/19	S	>=64	R	Pos	+
A164	EC123	Escherichia coli	Acute suppurative appendicitis		>=32	R	<=4	S	8	S	4	S	16	R	<=1	S	8	I	>=16	R	>=4	R	>=16/304	R	>=64	R	Pos	+
A165	EC124	Escherichia coli	Acute suppurative appendicitis		>=32	R	<=4	S	>=32	R	<=1	S	4	S	<=1	S	4	S	4	S	>=4	R	>=16/304	R	>=64	R	Pos	+
A166	EC125	Escherichia coli	Acute simple appendicitis		>=32	R	<=4	S	16	S	<=1	S	<=1	S	<=1	S	<=1	S	<=1	S	<=0.25	S	<=1/19	S	<=1	S	Neg	-
A167	EC126	Escherichia coli	Acute suppurative appendicitis		>=32	R	<=4	S	>=32	R	16	R	4	S	<=1	S	<=1	S	<=1	S	>=4	R	>=16/304	R	>=64	R	Pos	+
A168	EC127	Escherichia coli	Acute suppurative appendicitis		>=32	R	<=4	S	>=32	R	4	S	16	R	<=1	S	<=1	S	<=1	S	1	R	>=16/304	R	32	R	Pos	+
A169	EC128	Escherichia coli	Acute suppurative appendicitis		>=32	R	<=4	S	>=32	R	<=1	S	<=1	S	<=1	S	<=1	S	<=1	S	<=0.25	S	<=1/19	S	<=1	S	Neg	-
A171	EC129	Escherichia coli	Acute suppurative appendicitis		4	S	<=4	S	<=2	S	<=1	S	<=1	S	<=1	S	<=1	S	<=1	S	<=0.25	S	<=1/19	S	<=1	S	Neg	-
A172	EC130	Escherichia coli	Acute suppurative appendicitis		>=32	R	<=4	S	>=32	R	<=1	S	4	S	<=1	S	<=1	S	<=1	S	>=4	R	>=16/304	R	>=64	R	Pos	+
A173	EC131	Escherichia coli	Acute simple appendicitis		>=32	R	<=4	S	8	S	<=1	S	<=1	S	<=1	S	8	I	>=16	R	<=0.25	S	<=1/19	S	<=1	S	Neg	-
A174	EC132	Escherichia coli	Acute appendicitis		>=32	R	<=4	S	>=32	R	16	R	16	R	<=1	S	<=1	S	<=1	S	>=4	R	>=16/304	R	>=64	R	Pos	+
A175	EC133	Escherichia coli	Acute suppurative appendicitis		>=32	R	<=4	S	>=32	R	<=1	S	<=1	S	<=1	S	8	I	>=16	R	<=0.25	S	>=16/304	R	<=1	S	Neg	-
A176	EC134	Escherichia coli	Acute suppurative appendicitis		>=32	R	<=4	S	>=32	R	4	S	16	R	<=1	S	<=1	S	<=1	S	<=0.25	S	>=16/304	R	>=64	R	Pos	+
A177	EC135	Escherichia coli	Acute suppurative appendicitis		8	S	<=4	S	4	S	<=1	S	<=1	S	<=1	S	<=1	S	<=1	S	<=0.25	S	<=1/19	S	<=1	S	Neg	-
A178	EC136	Escherichia coli	Acute suppurative appendicitis		>=32	R	<=4	S	8	S	<=1	S	<=1	S	<=1	S	8	I	>=16	R	<=0.25	S	>=16/304	R	<=1	S	Neg	-
A179	EC137	Escherichia coli	Acute appendicitis		>=32	R	<=4	S	>=32	R	<=1	S	<=1	S	<=1	S	>=16	R	>=16	R	>=4	R	>=16/304	R	>=64	R	Pos	+
A180	EC138	Escherichia coli	Acute suppurative appendicitis		>=32.0	R	<=4.0	S	16	S	<=1.0	S	<=1.0	S	<=1.0	S	8	I	>=16.0	R	1	R	<=1/19	S	<=1.0	S	Neg	-
A182	EC139	Escherichia coli	Acute suppurative appendicitis		>=32	R	<=4	S	16	S	4	S	<=1	S	<=1	S	<=1	S	<=1	S	<=0.25	S	>=16/304	R	<=1	S	Neg	-
A183	EC140	Escherichia coli	Acute appendicitis		>=32	R	<=4	S	16	S	<=1	S	2	S	<=1	S	<=1	S	<=1	S	>=4	R	<=1/19	S	>=64	R	Pos	+
A184	EC141	Escherichia coli	Acute suppurative appendicitis		8	S	<=4	S	<=2	S	<=1	S	<=1	S	<=1	S	<=1	S	<=1	S	0.5	I	<=1/19	S	<=1	S	Neg	-
A185	EC142	Escherichia coli	Acute suppurative appendicitis		>=32	R	<=4	S	>=32	R	16	R	16	R	<=1	S	<=1	S	<=1	S	>=4	R	>=16/304	R	>=64	R	Pos	+
A186	EC143	Escherichia coli	Acute suppurative appendicitis		>=32	R	64	I	>=32	R	>=64	R	>=64	R	<=1	S	>=16	R	>=16	R	>=4	R	>=16/304	R	>=64	R	Pos	+
A187	EC144	Escherichia coli	Acute simple appendicitis		>=32	R	<=4	S	8	S	<=1	S	<=1	S	<=1	S	<=1	S	<=1	S	<=0.25	S	<=1/19	S	>=64	R	Pos	+
A188	EC145	Escherichia coli	Acute suppurative appendicitis		>=32	R	<=4	S	>=32	R	<=1	S	<=1	S	<=1	S	<=1	S	<=1	S	>=4	R	>=16/304	R	<=1	S	Neg	-
A189	EC146	Escherichia coli	Acute appendicitis		>=32	R	64	I	>=32	R	>=64	R	2	S	8	R	>=16	R	>=16	R	>=4	R	>=16/304	R	>=64	R	pos	+
A190	EC147	Escherichia coli	Acute suppurative appendicitis		>=32	R	<=4	S	8	S	4	S	16	R	<=1	S	<=1	S	<=1	S	0.5	I	<=1/19	S	>=64	R	Pos	+
A191	EC148	Escherichia coli	Acute suppurative appendicitis		>=32	R	<=4	S	16	S	<=1	S	<=1	S	<=1	S	<=1	S	<=1	S	>=4	R	<=1/19	S	8	R	Pos	+
A192	EC149	Escherichia coli	Acute appendicitis		<=2	S	<=4	S	<=2	S	<=1	S	<=1	S	<=1	S	<=1	S	<=1	S	>=4	R	<=1/19	S	<=1	S	Neg	-
A194	EC150	Escherichia coli	Acute appendicitis		>=32	R	<=4	S	16	S	<=1	S	<=1	S	<=1	S	<=1	S	<=1	S	<=0.25	S	<=1/19	S	<=1	S	Neg	-
A195	EC151	Escherichia coli	Acute suppurative appendicitis		>=32	R	64	I	>=32	R	>=64	R	<=1	S	>=16	R	<=1	S	<=1	S	1	R	>=16/304	R	>=64	R	Neg	-
A196	EC152	Escherichia coli	Acute suppurative appendicitis		>=32	R	<=4	S	8	S	<=1	S	<=1	S	<=1	S	8	I	>=16	R	>=4	R	>=16/304	R	<=1	S	Neg	-
A197	EC153	Escherichia coli	Acute suppurative appendicitis		>=32	R	<=4	S	>=32	R	<=1	S	4	S	<=1	S	<=1	S	<=1	S	<=0.25	S	<=1/19	S	>=64	R	Pos	+
A198	EC154	Escherichia coli	Acute suppurative appendicitis		>=32	R	<=4	S	16	S	4	S	2	S	<=1	S	<=1	S	<=1	S	>=4	R	>=16/304	R	16	R	Pos	+
A199	EC155	Escherichia coli	Acute suppurative appendicitis		<=2	S	<=4	S	<=2	S	<=1	S	<=1	S	<=1	S	<=1	S	<=1	S	>=4	R	<=1/19	S	<=1	S	Neg	-
A200	EC156	Escherichia coli	Acute suppurative appendicitis		>=32	R	<=4	S	8	S	<=1	S	<=1	S	<=1	S	8	I	>=16	R	<=0.25	S	>=16/304	R	<=1	S	Neg	-
A201	EC157	Escherichia coli	Acute suppurative appendicitis		4	S	<=4	S	<=2	S	<=1	S	<=1	S	<=1	S	<=1	S	<=1	S	<=0.25	S	<=1/19	S	<=1	S	Neg	-
A203	EC158	Escherichia coli	Acute suppurative appendicitis		>=32	R	<=4	S	>=32	R	<=1	S	<=1	S	<=1	S	<=1	S	<=1	S	<=0.25	S	<=1/19	S	>=64	R	Pos	+
A204	EC159	Escherichia coli	Acute simple appendicitis		>=32	R	<=4	S	>=32	R	<=1	S	2	S	<=1	S	<=1	S	<=1	S	<=0.25	S	<=1/19	S	>=64	R	Pos	+
A205	EC160	Escherichia coli	Acute suppurative appendicitis		>=32	R	<=4	S	>=32	R	16	R	4	S	<=1	S	<=1	S	<=1	S	<=0.25	S	>=16/304	R	>=64	R	Pos	+
A207	EC161	Escherichia coli	Acute suppurative appendicitis		>=32	R	<=4	S	8	S	4	S	4	S	<=1	S	<=1	S	<=1	S	>=4	R	>=16/304	R	32	R	Pos	+
A208	EC162	Escherichia coli	Acute suppurative appendicitis		<=2	S	<=4	S	<=2	S	<=1	S	<=1	S	<=1	S	<=1	S	<=1	S	0.5	I	<=1/19	S	<=1	S	Neg	-
A210	EC163	Escherichia coli	Acute gangrenous appendicitis		>=32	R	<=4	S	>=32	R	<=1	S	<=1	S	<=1	S	<=1	S	<=1	S	<=0.25	S	<=1/19	S	<=1	S	Neg	-
A211	EC164	Escherichia coli	Acute suppurative appendicitis		>=32	R	<=4	S	16	S	<=1	S	<=1	S	<=1	S	<=1	S	<=1	S	1	R	<=1/19	S	<=1	S	Neg	-
A213	EC165	Escherichia coli	Acute appendicitis		>=32	R	<=4	S	16	S	<=1	S	<=1	S	<=1	S	<=1	S	<=1	S	0.5	I	<=1/19	S	<=1	S	Neg	-
A216	EC166	Escherichia coli	Acute suppurative appendicitis		>=32	R	<=4	S	>=32	R	16	R	>=64	R	<=1	S	8	I	>=16	R	>=4	R	>=16/304	R	>=64	R	Pos	+
A218	EC167	Escherichia coli	Acute suppurative appendicitis		>=32	R	<=4	S	8	S	4	S	32	R	<=1	S	<=1	S	<=1	S	>=4	R	>=16/304	R	>=64	R	Neg	-
A220	EC168	Escherichia coli	Acute simple appendicitis		>=32	R	<=4	S	>=32	R	4	S	16	R	<=1	S	<=1	S	<=1	S	<=0.25	S	<=1/19	S	>=64	R	Pos	+
A221	EC169	Escherichia coli	Acute suppurative appendicitis		>=32	R	<=4	S	>=32	R	4	S	16	R	<=1	S	<=1	S	<=1	S	>=4	R	>=16/304	R	32	R	Pos	+
A222	EC170	Escherichia coli	Acute simple appendicitis		>=32	R	<=4	S	>=32	R	<=1	S	4	S	<=1	S	>=16	R	>=16	R	2	R	<=1/19	S	32	R	Pos	+
A224	EC171	Escherichia coli	Acute suppurative appendicitis		>=32	R	<=4	S	16	S	<=1	S	2	S	<=1	S	<=1	S	<=1	S	0.5	I	<=1/19	S	>=64	R	Pos	+
A225	EC172	Escherichia coli	Acute suppurative appendicitis		>=32	R	<=4	S	>=32	R	16	R	>=64	R	<=1	S	<=1	S	<=1	S	0.5	I	<=1/19	S	>=64	R	Pos	+
A226	EC173	Escherichia coli	Acute suppurative appendicitis		>=32	R	<=4	S	16	S	<=1	S	<=1	S	<=1	S	<=1	S	<=1	S	<=0.25	S	<=1/19	S	<=1	S	Neg	-
A227	EC174	Escherichia coli	Acute suppurative appendicitis		<=2	S	<=4	S	<=2	S	<=1	S	<=1	S	<=1	S	<=1	S	<=1	S	<=0.25	S	<=1/19	S	<=1	S	Neg	-
A228	EC175	Escherichia coli	Acute simple appendicitis		>=32	R	<=4	S	16	S	16	R	>=64	R	<=1	S	<=1	S	<=1	S	>=4	R	<=1/19	S	>=64	R	Pos	+
A229	EC176	Escherichia coli	Acute simple appendicitis		>=32	R	<=4	S	>=32	R	16	R	>=64	R	<=1	S	<=1	S	<=1	S	0.5	I	<=1/19	S	>=64	R	Pos	+
A230	EC177	Escherichia coli	Acute suppurative appendicitis		>=32	R	<=4	S	>=32	R	16	R	16	R	<=1	S	>=16	R	>=16	R	>=4	R	>=16/304	R	>=64	R	Pos	+
A231	EC178	Escherichia coli	Acute suppurative appendicitis		>=32	R	<=4	S	16	S	<=1	S	4	S	<=1	S	<=1	S	<=1	S	2	R	>=16/304	R	>=64	R	Pos	+
A233	EC179	Escherichia coli	Acute gangrenous appendicitis		>=32	R	<=4	S	>=32	R	16	R	16	R	<=1	S	<=1	S	<=1	S	0.5	I	>=16/304	R	8	R	Pos	+
A234	EC180	Escherichia coli	Acute appendicitis		>=32	R	<=4	S	>=32	R	16	R	>=64	R	<=1	S	8	I	>=16	R	1	R	<=1/19	S	>=64	R	Pos	+
A236	EC181	Escherichia coli	Acute suppurative appendicitis		>=32	R	<=4	S	>=32	R	<=1	S	4	S	<=1	S	8	I	<=1	S	>=4	R	>=16/304	R	>=64	R	Pos	+
A237	EC182	Escherichia coli	Acute suppurative appendicitis		>=32	R	<=4	S	>=32	R	<=1	S	<=1	S	<=1	S	<=1	S	<=1	S	<=0.25	S	>=16/304	R	<=1	S	Neg	-
A238	EC183	Escherichia coli	Acute suppurative appendicitis		>=32	R	<=4	S	>=32	R	<=1	S	<=1	S	<=1	S	8	I	>=16	R	0.5	I	>=16/304	R	<=1	S	Neg	-
A239	EC184	Escherichia coli	Acute suppurative appendicitis		>=32	R	16	S	>=32	R	>=64	R	>=64	R	<=1	S	<=1	S	<=1	S	>=4	R	>=16/304	R	>=64	R	Pos	+
A240	EC185	Escherichia coli	Acute gangrenous appendicitis		>=32	R	<=4	S	>=32	R	<=1	S	2	S	<=1	S	>=16	R	>=16	R	>=4	R	>=16/304	R	>=64	R	Pos	+
A241	EC186	Escherichia coli	Acute gangrenous appendicitis		>=32	R	<=4	S	>=32	R	4	S	<=1	S	<=1	S	<=1	S	<=1	S	<=0.25	S	<=1/19	S	<=1	S	Neg	-
A242	EC187	Escherichia coli	Acute suppurative appendicitis		>=32	R	<=4	S	>=32	R	16	R	>=64	R	<=1	S	<=1	S	<=1	S	<=0.25	S	<=1/19	S	>=64	R	Pos	+
A243	EC188	Escherichia coli	Acute simple appendicitis		>=32	R	<=4	S	8	S	4	S	4	S	<=1	S	<=1	S	<=1	S	>=4	R	<=1/19	S	>=64	R	Pos	+
A244	EC189	Escherichia coli	Acute suppurative appendicitis		>=32	R	<=4	S	16	S	<=1	S	<=1	S	<=1	S	<=1	S	<=1	S	<=0.25	S	>=16/304	R	<=1	S	Neg	-
A245	EC190	Escherichia coli	Acute simple appendicitis		>=32	R	<=4	S	8	S	<=1	S	<=1	S	<=1	S	8	I	>=16	R	<=0.25	S	<=1/19	S	<=1	S	Neg	-
A246	EC191	Escherichia coli	Acute suppurative appendicitis		>=32	R	<=4	S	>=32	R	<=1	S	4	S	<=1	S	8	I	<=1	S	2	R	>=16/304	R	32	R	Pos	+
A247	EC192	Escherichia coli	Acute suppurative appendicitis		>=32	R	<=4	S	16	S	<=1	S	<=1	S	<=1	S	<=1	S	<=1	S	<=0.25	S	<=1/19	S	<=1	S	Neg	-
A249	EC193	Escherichia coli	Acute simple appendicitis		>=32	R	<=4	S	16	S	4	S	<=1	S	<=1	S	<=1	S	<=1	S	<=0.25	S	<=1/19	S	<=1	S	Neg	-
A250	EC194	Escherichia coli	Acute suppurative appendicitis		<=2	S	<=4	S	<=2	S	<=1	S	<=1	S	<=1	S	<=1	S	<=1	S	<=0.25	S	<=1/19	S	<=1	S	Neg	-
A251	EC195	Escherichia coli	Acute suppurative appendicitis		<=2	S	<=4	S	<=2	S	<=1	S	<=1	S	<=1	S	<=1	S	<=1	S	<=0.25	S	<=1/19	S	<=1	S	Neg	-
A252	EC196	Escherichia coli	Acute suppurative appendicitis		>=32	R	<=4	S	>=32	R	2	S	4	S	<=1	S	<=1	S	<=1	S	<=0.25	S	<=1/19	S	>=64	R	Pos	+
A255	EC197	Escherichia coli	Acute suppurative appendicitis		>=32	R	<=4	S	>=32	R	4	S	4	S	<=1	S	<=1	S	<=1	S	>=4	R	>=16/304	R	>=64	R	Pos	+
A256	EC198	Escherichia coli	Acute suppurative appendicitis		>=32	R	<=4	S	8	S	16	R	>=64	R	<=1	S	<=1	S	<=1	S	>=4	R	>=16/304	R	>=64	R	Pos	+
A257	EC199	Escherichia coli	Acute appendicitis		>=32	R	<=4	S	16	S	<=1	S	<=1	S	<=1	S	8	I	>=16	R	>=4	R	>=16/304	R	<=1	S	Neg	-
A259	EC200	Escherichia coli	Acute suppurative appendicitis		>=32	R	<=4	S	16	S	<=1	S	<=1	S	<=1	S	8	I	>=16	R	>=4	R	<=1/19	S	<=1	S	Neg	-
A262	EC201	Escherichia coli	Acute suppurative appendicitis		<=2	S	<=4	S	<=2	S	<=1	S	<=1	S	<=1	S	<=1	S	<=1	S	<=0.25	S	<=1/19	S	<=1	S	Neg	-
A263	EC202	Escherichia coli	Acute suppurative appendicitis		>=32	R	8	S	>=32	R	<=1	S	16	R	<=1	S	>=16	R	>=16	R	>=4	R	>=16/304	R	>=64	R	Pos	+
A264	EC203	Escherichia coli	Acute suppurative appendicitis		>=32	R	<=4	S	>=32	R	8	I	4	S	<=1	S	<=1	S	<=1	S	2	R	>=16/304	R	32	R	Pos	+
A265	EC204	Escherichia coli	Acute suppurative appendicitis		>=32	R	<=4	S	>=32	R	16	R	>=64	R	<=1	S	<=1	S	<=1	S	0.5	I	>=16/304	R	>=64	R	Pos	+
A266	EC205	Escherichia coli	Acute suppurative appendicitis		4	S	<=4	S	<=2	S	<=1	S	<=1	S	<=1	S	<=1	S	<=1	S	<=0.25	S	>=16/304	R	<=1	S	Neg	-
A267	EC206	Escherichia coli	Acute suppurative appendicitis		>=32	R	<=4	S	8	S	4	S	4	S	<=1	S	<=1	S	<=1	S	>=4	R	>=16/304	R	32	R	Pos	+
A269	EC207	Escherichia coli	Acute appendicitis		>=32	R	<=4	S	>=32	R	16	R	>=64	R	<=1	S	8	I	>=16	R	0.5	I	>=16/304	R	>=64	R	Pos	+
A272	EC208	Escherichia coli	Acute suppurative appendicitis		>=32	R	<=4	S	>=32	R	<=1	S	4	S	<=1	S	<=1	S	<=1	S	<=0.25	S	>=16/304	R	>=64	R	Pos	+
A273	EC209	Escherichia coli	Acute suppurative appendicitis		8	S	<=4	S	4	S	<=1	S	<=1	S	<=1	S	<=1	S	<=1	S	<=0.25	S	<=1/19	S	<=1	S	Neg	-
A275	EC210	Escherichia coli	Acute suppurative appendicitis		>=32	R	<=4	S	>=32	R	<=1	S	<=1	S	<=1	S	<=1	S	<=1	S	1	R	>=16/304	R	<=1	S	Neg	-
A277	EC211	Escherichia coli	Acute appendicitis		>=32	R	<=4	S	>=32	R	16	R	16	R	<=1	S	>=16	R	>=16	R	>=4	R	>=16/304	R	>=64	R	Pos	+
A279	EC212	Escherichia coli	Acute suppurative appendicitis		<=2	S	<=4	S	<=2	S	<=1	S	<=1	S	<=1	S	<=1	S	<=1	S	<=0.25	S	<=1/19	S	<=1	S	Neg	-
A280	EC213	Escherichia coli	Acute suppurative appendicitis		4	S	<=4	S	4	S	<=1	S	<=1	S	<=1	S	<=1	S	<=1	S	<=0.25	S	>=16/304	R	<=1	S	Neg	-
A282	EC214	Escherichia coli	Acute simple appendicitis		>=32	R	<=4	S	8	S	8	I	16	R	<=1	S	<=1	S	<=1	S	<=0.25	S	<=1/19	S	>=64	R	Pos	+
A283	EC215	Escherichia coli	Acute suppurative appendicitis		>=32	R	<=4	S	16	S	<=1	S	<=1	S	<=1	S	8	I	>=16	R	<=0.25	S	>=16/304	R	<=1	S	Neg	-
A285	EC216	Escherichia coli	Acute gangrenous appendicitis		>=32	R	<=4	S	16	S	<=1	S	<=1	S	<=1	S	8	I	>=16	R	>=4	R	>=16/304	R	>=64	R	Pos	+
A286	EC217	Escherichia coli	Acute suppurative appendicitis		>=32	R	<=4	S	>=32	R	<=1	S	<=1	S	<=1	S	<=1	S	<=1	S	<=0.25	S	<=1/19	S	<=1	S	Neg	-
A289	EC218	Escherichia coli	Acute suppurative appendicitis		8	S	<=4	S	4	S	<=1	S	<=1	S	<=1	S	<=1	S	<=1	S	<=0.25	S	<=1/19	S	<=1	S	Neg	-
A291	EC219	Escherichia coli	Acute suppurative appendicitis		<=2	S	<=4	S	<=2	S	<=1	S	<=1	S	<=1	S	<=1	S	<=1	S	<=0.25	S	<=1/19	S	<=1	S	Neg	-
A293	EC220	Escherichia coli	Acute suppurative appendicitis		>=32	R	<=4	S	>=32	R	16	R	16	R	<=1	S	<=1	S	<=1	S	>=4	R	<=1/19	S	>=64	R	Pos	+
A294	EC221	Escherichia coli	Acute suppurative appendicitis		<=2	S	<=4	S	<=2	S	<=1	S	<=1	S	<=1	S	<=1	S	<=1	S	<=0.25	S	<=1/19	S	<=1	S	Neg	-
A295	EC222	Escherichia coli	Acute suppurative appendicitis		>=32	R	<=4	S	8	S	4	S	4	S	<=1	S	<=1	S	<=1	S	>=4	R	<=1/19	S	>=64	R	Pos	+
A297	EC223	Escherichia coli	Acute suppurative appendicitis		>=32	R	<=4	S	>=32	R	4	S	16	R	<=1	S	<=1	S	<=1	S	>=4	R	>=16/304	R	>=64	R	Pos	+
A298	EC224	Escherichia coli	Acute suppurative appendicitis		>=32	R	<=4	S	16	S	4	S	16	R	<=1	S	>=16	R	>=16	R	>=4	R	>=16/304	R	>=64	R	Pos	+
A300	EC225	Escherichia coli	Acute suppurative appendicitis		>=32	R	<=4	S	>=32	R	<=1	S	4	S	<=1	S	8	I	>=16	R	0.5	I	>=16/304	R	>=64	R	Pos	+
A301	EC226	Escherichia coli	Acute suppurative appendicitis		>=32	R	<=4	S	16	S	<=1	S	<=1	S	<=1	S	<=1	S	<=1	S	<=0.25	S	<=1/19	S	<=1	S	Neg	-
A302	EC227	Escherichia coli	Acute suppurative appendicitis		>=32	R	<=4	S	16	S	<=1	S	<=1	S	<=1	S	8	I	>=16	R	1	R	>=16/304	R	<=1	S	Neg	-
A303	EC228	Escherichia coli	Acute appendicitis		<=2	S	<=4	S	<=2	S	<=1	S	<=1	S	<=1	S	<=1	S	<=1	S	<=0.25	S	<=1/19	S	<=1	S	Neg	-
A306	EC229	Escherichia coli	Acute simple appendicitis		>=32	R	<=4	S	>=32	R	4	S	16	R	<=1	S	8	I	>=16	R	>=4	R	>=16/304	R	>=64	R	Pos	+
A308	EC230	Escherichia coli	Acute suppurative appendicitis		>=32	R	<=4	S	8	S	4	S	4	S	<=1	S	<=1	S	<=1	S	>=4	R	>=16/304	R	16	R	Pos	+
A309	EC231	Escherichia coli	Acute suppurative appendicitis		>=32	R	<=4	S	>=32	R	4	S	2	S	<=1	S	<=1	S	<=1	S	>=4	R	>=16/304	R	8	R	Neg	-
A311	EC232	Escherichia coli	Acute simple appendicitis		>=32	R	<=4	S	>=32	R	<=1	S	<=1	S	<=1	S	<=1	S	<=1	S	<=0.25	S	<=1/19	S	<=1	S	Neg	-
A313	EC233	Escherichia coli	Acute simple appendicitis		>=32	R	<=4	S	>=32	R	16	R	<=1	S	<=1	S	<=1	S	<=1	S	<=0.25	S	<=1/19	S	<=1	S	Neg	-
A314	EC234	Escherichia coli	Acute suppurative appendicitis		>=32	R	64	I	>=32	R	>=64	R	>=64	R	<=1	S	>=16	R	<=1	S	>=4	R	>=16/304	R	>=64	R	Pos	+
A315	EC235	Escherichia coli	Acute suppurative appendicitis		>=32	R	<=4	S	>=32	R	16	R	16	R	<=1	S	<=1	S	<=1	S	>=4	R	<=1/19	S	>=64	R	Pos	+
A316	EC236	Escherichia coli	Acute suppurative appendicitis		>=32	R	<=4	S	8	S	<=1	S	<=1	S	<=1	S	<=1	S	<=1	S	>=4	R	>=16/304	R	<=1	S	Neg	-
A318	EC237	Escherichia coli	Acute simple appendicitis		<=2	S	<=4	S	<=2	S	<=1	S	<=1	S	<=1	S	<=1	S	<=1	S	>=4	R	<=1/19	S	<=1	S	Neg	-
A319	EC238	Escherichia coli	Acute suppurative appendicitis		>=32	R	<=4	S	8	S	<=1	S	<=1	S	<=1	S	<=1	S	<=1	S	<=0.25	S	<=1/19	S	<=1	S	Neg	-
A320	EC239	Escherichia coli	Acute gangrenous appendicitis		>=32	R	<=4	S	>=32	R	4	S	4	S	<=1	S	8	I	>=16	R	0.5	I	>=16/304	R	>=64	R	Pos	+
A321	EC240	Escherichia coli	Acute suppurative appendicitis		>=32	R	<=4	S	>=32	R	16	R	16	R	<=1	S	<=1	S	<=1	S	1	R	>=320	R	>=64	R	Pos	+
A322	EC241	Escherichia coli	Acute suppurative appendicitis		>=32	R	<=4	S	>=32	R	<=1	S	<=1	S	<=1	S	<=1	S	<=1	S	<=0.25	S	>=320	R	<=1	S	Neg	-
A323	EC242	Escherichia coli	Acute suppurative appendicitis		>=32	R	<=4	S	>=32	R	<=1	S	<=1	S	<=1	S	<=1	S	<=1	S	<=0.25	S	<=1/19	S	<=1	S	Neg	-
A324	EC243	Escherichia coli	Acute suppurative appendicitis		<=2	S	<=4	S	<=2	S	<=1	S	<=1	S	<=1	S	<=1	S	<=1	S	>=4	R	<=1/19	S	<=1	S	Neg	-
A325	EC244	Escherichia coli	Acute suppurative appendicitis		>=32	R	<=4	S	16	S	<=1	S	<=1	S	<=1	S	<=1	S	<=1	S	<=0.25	S	<=1/19	S	<=1	S	Neg	-
A326	EC245	Escherichia coli	Acute suppurative appendicitis		8	S	<=4	S	4	S	<=1	S	<=1	S	<=1	S	8	I	>=16	R	1	R	<=1/19	S	<=1	S	Neg	-
A327	EC246	Escherichia coli	Acute suppurative appendicitis		>=32	R	<=4	S	8	S	4	S	4	S	<=1	S	<=1	S	<=1	S	>=4	R	>=320	R	>=64	R	Pos	+
A329	EC247	Escherichia coli	Acute suppurative appendicitis		>=32	R	<=4	S	16	S	<=1	S	<=1	S	<=1	S	8	I	>=16	R	<=0.25	S	>=16/304	R	<=1	S	Neg	-
A330	EC248	Escherichia coli	Acute suppurative appendicitis		>=32	R	8	S	>=32	R	16	R	>=64	R	<=1	S	>=16	R	<=1	S	>=4	R	>=16/304	R	>=64	R	Pos	+
A332	EC249	Escherichia coli	Acute suppurative appendicitis		4	S	<=4	S	<=2	S	<=1	S	<=1	S	<=1	S	<=1	S	<=1	S	<=0.25	S	<=1/19	S	<=1	S	Neg	-
A334	EC250	Escherichia coli	Acute suppurative appendicitis		>=32	R	<=4	S	16	S	16	R	>=64	R	<=1	S	<=1	S	<=1	S	<=0.25	S	>=16/304	R	>=64	R	Pos	+
A335	EC251	Escherichia coli	Acute gangrenous appendicitis		>=32	R	<=4	S	>=32	R	4	S	4	S	<=1	S	<=1	S	<=1	S	>=4	R	>=16/304	R	>=64	R	Pos	+
A336	EC252	Escherichia coli	Acute suppurative appendicitis		>=32	R	<=4	S	16	S	<=1	S	<=1	S	<=1	S	<=1	S	<=1	S	<=0.25	S	>=16/304	R	<=1	S	Neg	-
A337	EC253	Escherichia coli	Acute suppurative appendicitis		>=32	R	<=4	S	8	S	<=1	S	<=1	S	<=1	S	<=1	S	<=1	S	<=0.25	S	<=1/19	S	<=1	S	Neg	-
A338	EC254	Escherichia coli	Acute suppurative appendicitis		>=32	R	<=4	S	>=32	R	<=1	S	<=1	S	<=1	S	8	I	<=1	S	<=0.25	S	<=1/19	S	>=64	R	Pos	+
A339	EC255	Escherichia coli	Acute simple appendicitis		>=32	R	<=4	S	4	S	4	S	4	S	<=1	S	<=1	S	<=1	S	>=4	R	>=16/304	R	>=64	R	Pos	+
A340	EC256	Escherichia coli	Acute suppurative appendicitis		>=32	R	<=4	S	16	S	<=1	S	<=1	S	<=1	S	<=1	S	<=1	S	<=0.25	S	>=16/304	R	<=1	S	Neg	-
A341	EC257	Escherichia coli	Acute suppurative appendicitis		>=32	R	<=4	S	8	S	4	S	4	S	<=1	S	<=1	S	<=1	S	>=4	R	>=16/304	R	>=64	R	Pos	+
A342	EC258	Escherichia coli	Acute suppurative appendicitis		>=32	R	<=4	S	>=32	R	2	S	4	S	<=1	S	8	I	>=16	R	<=0.25	S	>=16/304	R	>=64	R	Pos	+
A343	EC259	Escherichia coli	Acute suppurative appendicitis		>=32	R	<=4	S	16	S	<=1	S	<=1	S	<=1	S	<=1	S	<=1	S	<=0.25	S	<=1/19	S	<=1	S	Neg	-
A344	EC260	Escherichia coli	Acute suppurative appendicitis		>=32	R	<=4	S	>=32	R	<=1	S	<=1	S	<=1	S	<=1	S	<=1	S	<=0.25	S	>=16/304	R	<=1	S	Neg	-
A345	EC261	Escherichia coli	Acute suppurative appendicitis		>=32	R	<=4	S	>=32	R	<=1	S	<=1	S	<=1	S	<=1	S	<=1	S	<=0.25	S	<=1/19	S	<=1	S	Neg	-
A346	EC262	Escherichia coli	Acute suppurative appendicitis		>=32	R	<=4	S	>=32	R	4	S	<=1	S	<=1	S	<=1	S	<=1	S	<=0.25	S	>=16/304	R	8	R	Neg	-
A347	EC263	Escherichia coli	Acute suppurative appendicitis		4	S	<=4	S	<=2	S	<=1	S	<=1	S	<=1	S	<=1	S	<=1	S	<=0.25	S	>=16/304	R	<=1	S	Neg	-
A348	EC264	Escherichia coli	Acute suppurative appendicitis		>=32	R	<=4	S	8	S	<=1	S	<=1	S	<=1	S	<=1	S	<=1	S	1	R	<=1/19	S	<=1	S	Neg	-
A349	EC265	Escherichia coli	Acute appendicitis		>=32	R	<=4	S	>=32	R	<=1	S	<=1	S	<=1	S	<=1	S	<=1	S	2	R	<=1/19	S	<=1	S	Neg	-
A350	EC266	Escherichia coli	Acute suppurative appendicitis		>=32	R	<=4	S	>=32	R	4	S	<=1	S	<=1	S	<=1	S	<=1	S	<=0.25	S	<=1/19	S	4	R	Neg	-
A352	EC267	Escherichia coli	Acute simple appendicitis		>=32	R	<=4	S	8	S	16	R	32	R	<=1	S	8	I	>=16	R	>=4	R	>=16/304	R	>=64	R	Pos	+
A353	EC268	Escherichia coli	Acute gangrenous appendicitis		<=2	S	<=4	S	<=2	S	<=1	S	<=1	S	<=1	S	<=1	S	<=1	S	<=0.25	S	>=16/304	R	<=1	S	Neg	-
A354	EC269	Escherichia coli	Acute suppurative appendicitis		>=32	R	<=4	S	16	S	4	S	16	R	<=1	S	8	I	>=16	R	1	R	>=16/304	R	>=64	R	Pos	+
A356	EC270	Escherichia coli	Acute suppurative appendicitis		>=32	R	<=4	S	16	S	<=1	S	<=1	S	<=1	S	<=1	S	4	S	>=4	R	>=16/304	R	<=1	S	Neg	-
A358	EC271	Escherichia coli	Acute suppurative appendicitis		>=32	R	<=4	S	8	S	4	S	16	R	<=1	S	8	I	>=16	R	>=4	R	>=16/304	R	>=64	R	Pos	+
A361	EC272	Escherichia coli	Acute suppurative appendicitis		>=32	R	<=4	S	16	S	<=1	S	<=1	S	<=1	S	<=1	S	<=1	S	0.5	I	>=16/304	R	<=1	S	Neg	-
A362	EC273	Escherichia coli	Acute suppurative appendicitis		>=32	R	<=4	S	8	S	4	S	32	R	<=1	S	<=1	S	<=1	S	>=4	R	>=16/304	R	>=64	R	Pos	+
A364	EC274	Escherichia coli	Acute suppurative appendicitis		>=32	R	<=4	S	16	S	16	R	>=64	R	<=1	S	<=1	S	<=1	S	1	R	<=1/19	S	>=64	R	Pos	+
A365	EC275	Escherichia coli	Acute suppurative appendicitis		>=32	R	<=4	S	8	S	4	S	4	S	<=1	S	<=1	S	<=1	S	<=0.25	S	>=16/304	R	>=64	R	Pos	+
A366	EC276	Escherichia coli	Acute suppurative appendicitis		>=32	R	<=4	S	>=32	R	16	R	16	R	<=1	S	8	I	>=16	R	>=4	R	>=16/304	R	>=64	R	Pos	+
A367	EC277	Escherichia coli	Acute suppurative appendicitis		>=32	R	<=4	S	8	S	4	S	16	R	<=1	S	>=16	R	>=16	R	1	R	>=16/304	R	>=64	R	Pos	+
A368	EC278	Escherichia coli	Acute suppurative appendicitis		>=32	R	<=4	S	8	S	4	S	4	S	<=1	S	<=1	S	<=1	S	>=4	R	>=16/304	R	>=64	R	Pos	+
A369	EC279	Escherichia coli	Acute gangrenous appendicitis		>=32	R	<=4	S	8	S	4	S	16	R	<=1	S	<=1	S	<=1	S	>=4	R	<=1/19	S	>=64	R	Pos	+
A370	EC280	Escherichia coli	Acute gangrenous appendicitis		>=32	R	<=4	S	>=32	R	<=1	S	2	S	<=1	S	>=16	R	>=16	R	>=4	R	>=16/304	R	>=64	R	Pos	+
A371	EC281	Escherichia coli	Acute suppurative appendicitis		>=32	R	<=4	S	16	S	<=1	S	<=1	S	<=1	S	8	I	>=16	R	<=0.25	S	>=16/304	R	<=1	S	Neg	-
A372	EC282	Escherichia coli	Acute suppurative appendicitis		>=32	R	<=4	S	8	S	4	S	4	S	<=1	S	<=1	S	<=1	S	<=0.25	S	<=1/19	S	>=64	R	Pos	+
A373	EC283	Escherichia coli	Acute suppurative appendicitis		>=32	R	<=4	S	16	S	<=1	S	<=1	S	<=1	S	8	I	>=16	R	1	R	<=1/19	S	>=64	R	Pos	+
A375	EC284	Escherichia coli	Acute suppurative appendicitis		>=32	R	<=4	S	>=32	R	4	S	4	S	<=1	S	<=1	S	<=1	S	<=0.25	S	<=1/19	S	32	R	Pos	+
A376	EC285	Escherichia coli	Acute suppurative appendicitis		>=32	R	<=4	S	16	S	<=1	S	<=1	S	<=1	S	<=1	S	<=1	S	0.5	I	>=16/304	R	<=1	S	Neg	-
A377	EC286	Escherichia coli	Acute suppurative appendicitis		>=32	R	<=4	S	16	S	4	S	16	R	<=1	S	<=1	S	<=1	S	1	R	>=16/304	R	>=64	R	Pos	+
A379	EC287	Escherichia coli	Acute suppurative appendicitis		>=32	R	<=4	S	>=32	R	4	S	16	R	<=1	S	8	I	>=16	R	>=4	R	>=16/304	R	>=64	R	Pos	+
A380	EC288	Escherichia coli	Acute appendicitis		>=32	R	<=4	S	>=32	R	<=1	S	16	R	<=1	S	<=1	S	<=1	S	>=4	R	<=1/19	S	>=64	R	Pos	+
A382	EC289	Escherichia coli	Acute suppurative appendicitis		>=32	R	<=4	S	16	S	<=1	S	<=1	S	<=1	S	<=1	S	<=1	S	<=0.25	S	>=16/304	R	<=1	S	Neg	-
A384	EC290	Escherichia coli	Acute suppurative appendicitis		>=32	R	<=4	S	>=32	R	<=1	S	<=1	S	<=1	S	>=16	R	>=16	R	>=4	R	>=16/304	R	>=64	R	Pos	+
A385	EC291	Escherichia coli	Acute suppurative appendicitis		>=32	R	<=4	S	16	S	<=1	S	<=1	S	<=1	S	<=1	S	<=1	S	<=0.25	S	>=16/304	R	<=1	S	Neg	-
A386	EC292	Escherichia coli	Acute suppurative appendicitis		>=32	R	<=4	S	16	S	<=1	S	<=1	S	<=1	S	<=1	S	<=1	S	<=0.25	S	<=1/19	S	<=1	S	Neg	-
A387	EC293	Escherichia coli	Acute suppurative appendicitis		>=32	R	<=4	S	8	S	<=1	S	<=1	S	<=1	S	8	I	>=16	R	<=0.25	S	>=16/304	R	<=1	S	Neg	-
A389	EC294	Escherichia coli	Acute gangrenous appendicitis		4	S	<=4	S	<=2	S	<=1	S	<=1	S	<=1	S	<=1	S	<=1	S	<=0.25	S	<=1/19	S	<=1	S	Neg	-
A390	EC295	Escherichia coli	Acute suppurative appendicitis		>=32	R	<=4	S	>=32	R	<=1	S	2	S	<=1	S	<=1	S	<=1	S	<=0.25	S	<=1/19	S	>=64	R	Pos	+
A391	EC296	Escherichia coli	Acute suppurative appendicitis		>=32	R	8	S	>=32	R	16	R	4	S	<=1	S	8	I	>=16	R	1	R	>=16/304	R	16	R	Neg	-
A392	EC297	Escherichia coli	Acute suppurative appendicitis		>=32	R	64	I	>=32	R	16	R	4	S	<=1	S	8	I	>=16	R	>=4	R	>=16/304	R	16	R	Neg	-
A393	EC298	Escherichia coli	Acute suppurative appendicitis		>=32	R	<=4	S	16	S	4	S	4	S	<=1	S	8	I	>=16	R	<=0.25	S	>=16/304	R	>=64	R	Pos	+
A394	EC299	Escherichia coli	Acute suppurative appendicitis		<=2	S	<=4	S	<=2	S	<=1	S	<=1	S	<=1	S	<=1	S	<=1	S	>=4	R	<=1/19	S	<=1	S	Neg	-
A395	EC300	Escherichia coli	Acute suppurative appendicitis		>=32	R	<=4	S	>=32	R	<=1	S	2	S	<=1	S	<=1	S	<=1	S	>=4	R	<=1/19	S	32	R	Pos	+
A396	EC301	Escherichia coli	Acute suppurative appendicitis		>=32	R	8	S	>=32	R	>=64	R	>=64	R	<=1	S	8	I	>=16	R	>=4	R	<=1/19	S	>=64	R	Pos	+
A397	EC302	Escherichia coli	Acute suppurative appendicitis		>=32	R	<=4	S	>=32	R	4	S	16	R	<=1	S	8	I	>=16	R	<=0.25	S	>=16/304	R	>=64	R	Pos	+
A399	EC303	Escherichia coli	Acute gangrenous appendicitis		>=32	R	<=4	S	>=32	R	4	S	32	R	<=1	S	8	I	>=16	R	<=0.25	S	>=16/304	R	>=64	R	Pos	+
A400	EC304	Escherichia coli	Acute suppurative appendicitis		>=32	R	<=4	S	16	S	16	R	16	R	<=1	S	<=1	S	<=1	S	1	R	<=1/19	S	>=64	R	Pos	+
A401	EC305	Escherichia coli	Acute appendicitis		>=32	R	<=4	S	>=32	R	<=1	S	2	S	<=1	S	<=1	S	<=1	S	2	R	<=1/19	S	>=64	R	Pos	+
A402	EC306	Escherichia coli	Acute simple appendicitis		>=32	R	<=4	S	16	S	<=1	S	2	S	<=1	S	<=1	S	<=1	S	>=4	R	<=1/19	S	16	R	Pos	+
A404	EC307	Escherichia coli	Acute suppurative appendicitis		>=32	R	<=4	S	>=32	R	4	S	<=1	S	<=1	S	<=1	S	<=1	S	<=0.25	S	<=1/19	S	2	I	Neg	-
A405	EC308	Escherichia coli	Acute suppurative appendicitis		>=32	R	<=4	S	8	S	4	S	16	R	<=1	S	8	I	>=16	R	>=4	R	<=1/19	S	>=64	R	Pos	+
A406	EC309	Escherichia coli	Acute suppurative appendicitis		>=32	R	<=4	S	>=32	R	<=1	S	<=1	S	<=1	S	<=1	S	<=1	S	<=0.25	S	<=1/19	S	>=64	R	Pos	+
A407	EC310	Escherichia coli	Acute suppurative appendicitis		>=32	R	<=4	S	>=32	R	4	S	<=1	S	<=1	S	8	I	>=16	R	<=0.25	S	<=1/19	S	<=1	S	Neg	-
A408	EC311	Escherichia coli	Acute suppurative appendicitis		<=2	S	<=4	S	<=2	S	<=1	S	<=1	S	<=1	S	<=1	S	<=1	S	>=4	R	<=1/19	S	<=1	S	Neg	-
A409	EC312	Escherichia coli	Acute suppurative appendicitis		<=2	S	<=4	S	<=2	S	<=1	S	<=1	S	<=1	S	<=1	S	<=1	S	<=0.25	S	<=1/19	S	<=1	S	Neg	-
A410	EC313	Escherichia coli	Acute suppurative appendicitis		>=32	R	<=4	S	>=32	R	<=1	S	<=1	S	<=1	S	<=1	S	<=1	S	<=0.25	S	>=16/304	R	<=1	S	Neg	-
A412	EC314	Escherichia coli	Acute simple appendicitis		>=32	R	<=4	S	16	I	4	S	16	R	<=1	S	>=16	R	>=16	R	1	R	>=320	R	>=64	R	Pos	+
A414	EC315	Escherichia coli	Acute suppurative appendicitis		>=32	R	<=4	S	16	S	<=1	S	<=1	S	<=1	S	<=1	S	<=1	S	>=4	R	<=1/19	S	<=1	S	Neg	-
A415	EC316	Escherichia coli	Acute appendicitis		8	S	<=4	S	4	S	<=1	S	<=1	S	<=1	S	<=1	S	<=1	S	1	R	>=16/304	R	<=1	S	Neg	-
A416	EC317	Escherichia coli	Acute suppurative appendicitis		16	I	<=4	S	<=2	S	<=1	S	16	R	<=1	S	4	S	4	S	>=4	R	8/152	R	<=1	S	Neg	-
A417	EC318	Escherichia coli	Acute suppurative appendicitis		>=32	R	<=4	S	16	S	<=1	S	<=1	S	<=1	S	<=1	S	<=1	S	>=4	R	<=1/19	S	<=1	S	Neg	-
A419	EC319	Escherichia coli	Acute suppurative appendicitis		>=32	R	<=4	S	16	S	16	R	16	R	<=1	S	<=1	S	<=1	S	>=4	R	<=1/19	S	>=64	R	Pos	+
A420	EC320	Escherichia coli	Acute suppurative appendicitis		>=32	R	<=4	S	>=32	R	<=1	S	<=1	S	<=1	S	<=1	S	<=1	S	1	R	<=1/19	S	<=1	S	Neg	-
A422	EC321	Escherichia coli	Acute appendicitis		>=32	R	<=4	S	4	S	4	S	16	R	<=1	S	<=1	S	<=1	S	>=4	R	>=16/304	R	>=64	R	Pos	+
A424	EC322	Escherichia coli	Acute suppurative appendicitis		>=32	R	<=4	S	16	S	<=1	S	<=1	S	<=1	S	<=1	S	<=1	S	<=0.25	S	>=16/304	R	<=1	S	Neg	-
A425	EC323	Escherichia coli	Acute suppurative appendicitis		>=32	R	<=4	S	>=32	R	<=1	S	<=1	S	<=1	S	<=1	S	<=1	S	<=0.25	S	<=1/19	S	<=1	S	Neg	-
A426	EC324	Escherichia coli	Acute simple appendicitis		>=32	R	<=4	S	>=32	R	16	R	>=64	R	<=1	S	<=1	S	<=1	S	>=4	R	>=16/304	R	>=64	R	Pos	+
A427	EC325	Escherichia coli	Acute suppurative appendicitis		<=2	S	<=4	S	<=2	S	<=1	S	<=1	S	<=1	S	<=1	S	<=1	S	<=0.25	S	<=1/19	S	<=1	S	Neg	-
A428	EC326	Escherichia coli	Acute suppurative appendicitis		>=32	R	<=4	S	8	S	<=1	S	<=1	S	<=1	S	<=1	S	<=1	S	>=4	R	>=16/304	R	<=1	S	Neg	-
A430	EC327	Escherichia coli	Acute suppurative appendicitis		>=32	R	<=4	S	>=32	R	<=1	S	<=1	S	<=1	S	<=1	S	<=1	S	<=0.25	S	<=1/19	S	<=1	S	Neg	-
A431	EC328	Escherichia coli	Acute suppurative appendicitis		>=32	R	<=4	S	8	S	<=1	S	<=1	S	<=1	S	<=1	S	<=1	S	<=0.25	S	>=16/304	R	<=1	S	Neg	-
A433	EC329	Escherichia coli	Acute suppurative appendicitis		>=32	R	<=4	S	>=32	R	2	S	4	S	<=1	S	<=1	S	<=1	S	>=4	R	<=1/19	S	32	R	Pos	+
A434	EC330	Escherichia coli	Acute suppurative appendicitis		>=32	R	<=4	S	>=32	R	<=1	S	2	S	<=1	S	<=1	S	<=1	S	>=4	R	<=1/19	S	32	R	Pos	+
A435	EC331	Escherichia coli	Acute suppurative appendicitis		>=32	R	<=4	S	8	S	4	S	4	S	<=1	S	<=1	S	<=1	S	>=4	R	>=16/304	R	>=64	R	Pos	+
A436	EC332	Escherichia coli	Acute suppurative appendicitis		<=2	S	<=4	S	<=2	S	<=1	S	<=1	S	<=1	S	<=1	S	<=1	S	<=0.25	S	<=1/19	S	<=1	S	Neg	-
A439	EC333	Escherichia coli	Acute suppurative appendicitis		16	I	<=4	S	<=2	S	<=1	S	<=1	S	<=1	S	<=1	S	<=1	S	<=0.25	S	>=16/304	R	<=1	S	Neg	-
A441	EC334	Escherichia coli	Acute suppurative appendicitis		>=32	R	<=4	S	16	S	<=1	S	<=1	S	<=1	S	<=1	S	<=1	S	<=0.25	S	>=16/304	R	<=1	S	Neg	-
A442	EC335	Escherichia coli	Acute suppurative appendicitis		>=32	R	<=4	S	16	S	<=1	S	<=1	S	<=1	S	8	I	>=16	R	<=0.25	S	>=16/304	R	<=1	S	Neg	-
A444	EC336	Escherichia coli	Acute gangrenous appendicitis		>=32	R	<=4	S	8	S	4	S	4	S	<=1	S	<=1	S	<=1	S	0.5	I	>=16/304	R	>=64	R	Pos	+
A445	EC337	Escherichia coli	Acute suppurative appendicitis		>=32	R	<=4	S	>=32	R	<=1	S	4	S	<=1	S	<=1	S	<=1	S	0.5	I	>=16/304	R	32	R	Pos	+
A446	EC338	Escherichia coli	Acute suppurative appendicitis		<=2	S	<=4	S	<=2	S	<=1	S	<=1	S	<=1	S	<=1	S	<=1	S	<=0.25	S	<=1/19	S	<=1	S	Neg	-
A448	EC339	Escherichia coli	Acute suppurative appendicitis		>=32	R	<=4	S	8	S	4	S	32	R	<=1	S	<=1	S	<=1	S	<=0.25	S	>=16/304	R	>=64	R	Pos	+
A449	EC340	Escherichia coli	Acute suppurative appendicitis		>=32	R	<=4	S	8	S	4	S	4	S	<=1	S	<=1	S	<=1	S	>=4	R	>=16/304	R	32	R	Pos	+
A450	EC341	Escherichia coli	Acute suppurative appendicitis		16	I	<=4	S	8	S	<=1	S	<=1	S	<=1	S	<=1	S	<=1	S	<=0.25	S	<=1/19	S	<=1	S	Neg	-
A451	EC342	Escherichia coli	Acute suppurative appendicitis		4	S	<=4	S	<=2	S	<=1	S	<=1	S	<=1	S	<=1	S	<=1	S	<=0.25	S	<=1/19	S	<=1	S	Neg	-
A452	EC343	Escherichia coli	Acute suppurative appendicitis		>=32	R	<=4	S	8	S	<=1	S	<=1	S	<=1	S	<=1	S	<=1	S	<=0.25	S	>=16/304	R	<=1	S	Neg	-
A455	EC344	Escherichia coli	Acute suppurative appendicitis		>=32	R	<=4	S	16	S	<=1	S	<=1	S	<=1	S	<=1	S	<=1	S	>=4	R	>=16/304	R	<=1	S	Neg	-
A456	EC345	Escherichia coli	Acute suppurative appendicitis		>=32	R	<=4	S	16	S	<=1	S	<=1	S	<=1	S	<=1	S	<=1	S	1	R	>=16/304	R	<=1	S	Neg	-
A457	EC346	Escherichia coli	Acute suppurative appendicitis		>=32	R	<=4	S	8	S	4	S	16	R	<=1	S	<=1	S	<=1	S	<=0.25	S	>=16/304	R	>=64	R	Pos	+
A459	EC347	Escherichia coli	Acute suppurative appendicitis		>=32	R	<=4	S	16	S	<=1	S	<=1	S	<=1	S	<=1	S	<=1	S	1	R	>=16/304	R	<=1	S	Neg	-
A460	EC348	Escherichia coli	Acute suppurative appendicitis		>=32	R	<=4	S	>=32	R	<=1	S	<=1	S	<=1	S	<=1	S	<=1	S	0.5	I	>=16/304	R	<=1	S	Neg	-
A461	EC349	Escherichia coli	Acute gangrenous appendicitis		>=32	R	<=4	S	>=32	R	<=1	S	2	S	<=1	S	<=1	S	<=1	S	1	R	<=1/19	S	>=64	R	Pos	+
A462	EC350	Escherichia coli	Acute suppurative appendicitis		>=32	R	<=4	S	>=32	R	<=1	S	<=1	S	<=1	S	<=1	S	<=1	S	2	R	<=1/19	S	<=1	S	Neg	-
A464	EC351	Escherichia coli	Acute gangrenous appendicitis		>=32	R	<=4	S	16	S	<=1	S	<=1	S	<=1	S	<=1	S	<=1	S	<=0.25	S	>=16/304	R	<=1	S	Neg	-
A465	EC352	Escherichia coli	Acute gangrenous appendicitis		4	S	<=4	S	<=2	S	<=1	S	<=1	S	<=1	S	<=1	S	<=1	S	<=0.25	S	<=1/19	S	<=1	S	Neg	-
A467	EC353	Escherichia coli	Acute suppurative appendicitis		>=32	R	<=4	S	16	S	<=1	S	<=1	S	<=1	S	<=1	S	<=1	S	0.5	I	<=1/19	S	<=1	S	Neg	-
A468	EC354	Escherichia coli	Acute suppurative appendicitis		>=32	R	<=4	S	>=32	R	4	S	16	R	<=1	S	<=1	S	<=1	S	>=4	R	<=1/19	S	>=64	R	Pos	+
A469	EC355	Escherichia coli	Acute suppurative appendicitis		>=32	R	<=4	S	16	S	<=1	S	<=1	S	<=1	S	8	I	>=16	R	1	R	>=16/304	R	<=1	S	Neg	-
A470	EC356	Escherichia coli	Acute suppurative appendicitis		>=32	R	<=4	S	8	S	16	R	16	R	<=1	S	2	S	>=16	R	<=0.25	S	<=1/19	S	>=64	R	Pos	+
A472	EC357	Escherichia coli	Acute suppurative appendicitis		>=32	R	<=4	S	>=32	R	<=1	S	<=1	S	<=1	S	<=1	S	<=1	S	<=0.25	S	<=1/19	S	<=1	S	Neg	-
A473	EC358	Escherichia coli	Acute suppurative appendicitis		>=32	R	<=4	S	>=32	R	>=64	R	>=64	R	<=1	S	<=1	S	<=1	S	0.5	I	>=16/304	R	>=64	R	Pos	+
A474	EC359	Escherichia coli	Acute suppurative appendicitis		<=2	S	<=4	S	<=2	S	<=1	S	<=1	S	<=1	S	<=1	S	<=1	S	<=0.25	S	<=1/19	S	<=1	S	Neg	-
A475	EC360	Escherichia coli	Acute suppurative appendicitis		>=32	R	<=4	S	8	S	4	S	32	R	<=1	S	8	I	>=16	R	<=0.25	S	<=1/19	S	>=64	R	Pos	+
A477	EC361	Escherichia coli	Acute suppurative appendicitis		>=32	R	<=4	S	16	S	<=1	S	<=1	S	<=1	S	<=1	S	<=1	S	<=0.25	S	<=1/19	S	<=1	S	Neg	-
A478	EC362	Escherichia coli	Acute suppurative appendicitis		<=2	S	<=4	S	<=2	S	<=1	S	<=1	S	<=1	S	<=1	S	<=1	S	<=0.25	S	<=1/19	S	<=1	S	Neg	-
A481	EC363	Escherichia coli	Acute suppurative appendicitis		>=32	R	<=4	S	8	S	4	S	4	S	<=1	S	<=1	S	<=1	S	>=4	R	>=16/304	R	>=64	R	Pos	+
A482	EC364	Escherichia coli	Acute suppurative appendicitis		>=32	R	<=4	S	8	S	4	S	4	S	<=1	S	<=1	S	<=1	S	>=4	R	>=16/304	R	>=64	R	Pos	+
A483	EC365	Escherichia coli	Acute suppurative appendicitis		>=32	R	<=4	S	16	S	<=1	S	<=1	S	<=1	S	<=1	S	<=1	S	<=0.25	S	>=16/304	R	<=1	S	Neg	-
A484	EC366	Escherichia coli	Acute suppurative appendicitis		>=32	R	<=4	S	>=32	R	<=1	S	<=1	S	<=1	S	<=1	S	<=1	S	<=0.25	S	>=16/304	R	<=1	S	Neg	-
A485	EC367	Escherichia coli	Acute suppurative appendicitis		>=32	R	<=4	S	>=32	R	4	S	32	R	<=1	S	<=1	S	<=1	S	<=0.25	S	>=16/304	R	32	R	Pos	+
A486	EC368	Escherichia coli	Acute suppurative appendicitis		>=32	R	<=4	S	8	S	4	S	16	R	<=1	S	<=1	S	<=1	S	>=4	R	>=16/304	R	>=64	R	Pos	+
A487	EC369	Escherichia coli	Acute suppurative appendicitis		>=32	R	<=4	S	16	S	<=1	S	<=1	S	<=1	S	<=1	S	<=1	S	>=4	R	>=16/304	R	<=1	S	Neg	-
A489	EC370	Escherichia coli	Acute gangrenous appendicitis		>=32	R	<=4	S	8	S	4	S	16	R	<=1	S	<=1	S	<=1	S	0.5	I	<=1/19	S	>=64	R	Pos	+
A490	EC371	Escherichia coli	Acute simple appendicitis		>=32	R	<=4	S	8	S	4	S	4	S	<=1	S	8	I	>=16	R	>=4	R	>=16/304	R	>=64	R	Pos	+
A491	EC372	Escherichia coli	Acute simple appendicitis		8	S	<=4	S	<=2	S	<=1	S	<=1	S	<=1	S	<=1	S	<=1	S	<=0.25	S	<=1/19	S	<=1	S	Neg	-
A493	EC373	Escherichia coli	Acute suppurative appendicitis		>=32	R	<=4	S	16	S	<=1	S	<=1	S	<=1	S	8	I	>=16	R	0.5	I	>=16/304	R	<=1	S	Neg	-
A494	EC374	Escherichia coli	Acute simple appendicitis		>=32	R	<=4	S	8	S	4	S	4	S	<=1	S	<=1	S	<=1	S	>=4	R	>=16/304	R	>=64	R	Pos	+
A495	EC375	Escherichia coli	Acute suppurative appendicitis		>=32	R	<=4	S	>=32	R	16	R	>=64	R	<=1	S	8	I	>=16	R	<=0.25	S	>=16/304	R	>=64	R	Pos	+
A498	EC376	Escherichia coli	Acute suppurative appendicitis		>=32	R	<=4	S	8	S	4	S	4	S	<=1	S	<=1	S	<=1	S	1	R	>=16/304	R	>=64	R	Pos	+
A501	EC377	Escherichia coli	Acute suppurative appendicitis		>=32	R	<=4	S	>=32	R	16	R	32	R	<=1	S	<=1	S	<=1	S	>=4	R	>=16/304	R	>=64	R	Pos	+
A502	EC378	Escherichia coli	Acute suppurative appendicitis		>=32	R	<=4	S	16	S	<=1	S	<=1	S	<=1	S	<=1	S	<=1	S	<=0.25	S	<=1/19	S	<=1	S	Neg	-
A503	EC379	Escherichia coli	Acute suppurative appendicitis		>=32	R	<=4	S	>=32	R	<=1	S	4	S	<=1	S	8	I	>=16	R	>=4	R	<=1/19	S	>=64	R	Pos	+
A505	EC380	Escherichia coli	Acute simple appendicitis		>=32	R	<=4	S	>=32	R	<=1	S	4	S	<=1	S	<=1	S	<=1	S	2	R	>=16/304	R	32	R	Pos	+
A507	EC381	Escherichia coli	Acute suppurative appendicitis		>=32	R	<=4	S	16	S	<=1	S	<=1	S	<=1	S	8	I	>=16	R	0.5	I	>=16/304	R	<=1	S	Neg	-
A508	EC382	Escherichia coli	Acute suppurative appendicitis		>=32	R	<=4	S	16	S	<=1	S	<=1	S	<=1	S	8	I	>=16	R	<=0.25	S	>=16/304	R	<=1	S	Neg	-
A509	EC383	Escherichia coli	Acute gangrenous appendicitis		>=32	R	<=4	S	16	S	<=1	S	<=1	S	<=1	S	8	I	>=16	R	>=4	R	<=1/19	S	<=1	S	Neg	-
A513	EC384	Escherichia coli	Acute suppurative appendicitis		>=32	R	<=4	S	>=32	R	<=1	S	<=1	S	<=1	S	<=1	S	<=1	S	0.5	I	<=1/19	S	<=1	S	Neg	-
A515	EC385	Escherichia coli	Acute suppurative appendicitis		>=32	R	<=4	S	16	S	<=1	S	<=1	S	<=1	S	<=1	S	<=1	S	1	R	>=16/304	R	<=1	S	Neg	-
A516	EC386	Escherichia coli	Acute suppurative appendicitis		>=32	R	<=4	S	>=32	R	16	R	16	R	<=1	S	<=1	S	<=1	S	<=0.25	S	>=16/304	R	>=64	R	Pos	+
A517	EC387	Escherichia coli	Acute suppurative appendicitis		>=32	R	<=4	S	>=32	R	<=1	S	<=1	S	<=1	S	8	I	>=16	R	>=4	R	>=16/304	R	>=64	R	Pos	+
A520	EC388	Escherichia coli	Acute suppurative appendicitis		>=32	R	<=4	S	>=32	R	<=1	S	<=1	S	<=1	S	8	I	>=16	R	<=0.25	S	>=16/304	R	<=1	S	Neg	-
A521	EC389	Escherichia coli	Acute suppurative appendicitis		>=32	R	<=4	S	16	S	4	S	16	R	<=1	S	8	I	>=16	R	>=4	R	>=16/304	R	>=64	R	Pos	+
A522	EC390	Escherichia coli	Acute suppurative appendicitis		>=32	R	<=4	S	>=32	R	16	R	16	R	<=1	S	8	I	>=16	R	0.5	I	>=16/304	R	>=64	R	Pos	+
A524	EC391	Escherichia coli	Acute simple appendicitis		>=32	R	<=4	S	16	S	<=1	S	<=1	S	<=1	S	8	I	>=16	R	0.5	I	<=1/19	S	<=1	S	Neg	-
A528	EC392	Escherichia coli	Acute suppurative appendicitis		>=32	R	<=4	S	>=32	R	16	R	16	R	<=1	S	8	I	>=16	R	<=0.25	S	>=16/304	R	>=64	R	Pos	+
A529	EC393	Escherichia coli	Acute suppurative appendicitis		>=32	R	<=4	S	>=32	R	<=1	S	<=1	S	<=1	S	8	I	>=16	R	0.5	I	>=16/304	R	<=1	S	Neg	-
A531	EC394	Escherichia coli	Acute simple appendicitis		>=32	R	<=4	S	8	S	4	S	4	S	<=1	S	<=1	S	<=1	S	0.5	I	<=1/19	S	>=64	R	Pos	+
A532	EC395	Escherichia coli	Acute suppurative appendicitis		>=32	R	<=4	S	>=32	R	<=1	S	2	S	<=1	S	<=1	S	<=1	S	1	R	<=1/19	S	>=64	R	Pos	+
A534	EC396	Escherichia coli	Acute suppurative appendicitis		>=32	R	<=4	S	>=32	R	<=1	S	4	S	<=1	S	8	I	>=16	R	>=4	R	>=16/304	R	32	R	Pos	+
A535	EC397	Escherichia coli	Acute appendicitis		>=32	R	<=4	S	16	S	<=1	S	<=1	S	<=1	S	<=1	S	<=1	S	<=0.25	S	<=1/19	S	<=1	S	Neg	-
A538	EC398	Escherichia coli	Acute gangrenous appendicitis		>=32	R	<=4	S	16	S	<=1	S	<=1	S	<=1	S	8	I	>=16	R	>=4	R	>=16/304	R	<=1	S	Neg	-
A539	EC399	Escherichia coli	Acute suppurative appendicitis		8	S	<=4	S	4	S	<=1	S	<=1	S	<=1	S	<=1	S	<=1	S	<=0.25	S	<=1/19	S	<=1	S	Neg	-
A540	EC400	Escherichia coli	Acute suppurative appendicitis		>=32	R	<=4	S	8	S	4	S	4	S	<=1	S	<=1	S	<=1	S	>=4	R	>=16/304	R	>=64	R	Pos	+
A541	EC401	Escherichia coli	Acute simple appendicitis		>=32	R	<=4	S	>=32	R	<=1	S	<=1	S	<=1	S	<=1	S	<=1	S	0.5	I	<=1/19	S	<=1	S	Neg	-
A542	EC402	Escherichia coli	Acute simple appendicitis		>=32	R	<=4	S	16	S	<=1	S	<=1	S	<=1	S	<=1	S	<=1	S	0.5	I	<=1/19	S	<=1	S	Neg	-
A543	EC403	Escherichia coli	Acute suppurative appendicitis		<=2	S	<=4	S	<=2	S	<=1	S	<=1	S	<=1	S	<=1	S	<=1	S	<=0.25	S	<=1/19	S	<=1	S	Neg	-
A544	EC404	Escherichia coli	Acute suppurative appendicitis		>=32	R	<=4	S	>=32	R	8	I	2	S	<=1	S	8	I	>=16	R	>=4	R	>=16/304	R	8	R	Neg	-
A546	EC405	Escherichia coli	Acute suppurative appendicitis		>=32	R	<=4	S	>=32	R	<=1	S	2	S	<=1	S	<=1	S	<=1	S	>=4	R	>=16/304	R	32	R	Pos	+
A547	EC406	Escherichia coli	Acute suppurative appendicitis		>=32	R	<=4	S	16	S	<=1	S	<=1	S	<=1	S	8	I	>=16	R	>=4	R	>=16/304	R	<=1	S	Neg	-
A549	EC407	Escherichia coli	Acute simple appendicitis		>=32	R	<=4	S	>=32	R	<=1	S	<=1	S	<=1	S	8	I	>=16	R	>=4	R	>=16/304	R	>=64	R	Pos	+
A550	EC408	Escherichia coli	Acute suppurative appendicitis		>=32	R	<=4	S	8	S	4	S	4	S	<=1	S	<=1	S	<=1	S	<=0.25	S	>=16/304	R	>=64	R	Pos	+
A552	EC409	Escherichia coli	Acute suppurative appendicitis		>=32	R	<=4	S	16	S	<=1	S	<=1	S	<=1	S	<=1	S	<=1	S	0.5	I	>=16/304	R	<=1	S	Neg	-
A553	EC410	Escherichia coli	Acute gangrenous appendicitis		>=32	R	<=4	S	16	S	<=1	S	<=1	S	<=1	S	<=1	S	<=1	S	<=0.25	S	>=16/304	R	<=1	S	Neg	-
A554	EC411	Escherichia coli	Acute suppurative appendicitis		>=32	R	<=4	S	8	S	<=1	S	<=1	S	<=1	S	8	I	>=16	R	<=0.25	S	<=1/19	S	<=1	S	Neg	-
A556	EC412	Escherichia coli	Acute suppurative appendicitis		>=32	R	<=4	S	>=32	R	<=1	S	<=1	S	<=1	S	<=1	S	<=1	S	<=0.25	S	>=320	R	<=1	S	Neg	-
A558	EC413	Escherichia coli	Acute suppurative appendicitis		>=32	R	<=4	S	>=32	R	<=1	S	<=1	S	<=1	S	8	I	>=16	R	<=0.25	S	>=16/304	R	<=1	S	Neg	-
A559	EC414	Escherichia coli	Acute simple appendicitis		<=2	S	<=4	S	<=2	S	<=1	S	<=1	S	<=1	S	<=1	S	<=1	S	<=0.25	S	<=1/19	S	<=1	S	Neg	-
A560	EC415	Escherichia coli	Acute suppurative appendicitis		>=32	R	<=4	S	>=32	R	<=1	S	<=1	S	<=1	S	<=1	S	<=1	S	1	R	<=1/19	S	<=1	S	Neg	-
A561	EC416	Escherichia coli	Acute suppurative appendicitis		>=32	R	<=4	S	16	S	<=1	S	<=1	S	<=1	S	<=1	S	<=1	S	<=0.25	S	>=16/304	R	<=1	S	Neg	-
A562	EC417	Escherichia coli	Acute suppurative appendicitis		>=32	R	<=4	S	>=32	R	<=1	S	<=1	S	<=1	S	<=1	S	<=1	S	1	R	<=1/19	S	<=1	S	Neg	-
A563	EC418	Escherichia coli	Acute suppurative appendicitis		>=32	R	<=4	S	>=32	R	<=1	S	2	S	<=1	S	<=1	S	<=1	S	>=4	R	<=1/19	S	32	R	Pos	+
A564	EC419	Escherichia coli	Acute suppurative appendicitis		>=32	R	<=4	S	8	S	16	R	32	R	<=1	S	<=1	S	<=1	S	>=4	R	<=1/19	S	>=64	R	Pos	+
A567	EC420	Escherichia coli	Acute suppurative appendicitis		>=32	R	<=4	S	>=32	R	16	R	>=64	R	<=1	S	8	I	>=16	R	<=0.25	S	>=16/304	R	>=64	R	Pos	+
A568	EC421	Escherichia coli	Acute suppurative appendicitis		<=2	S	<=4	S	<=2	S	<=1	S	<=1	S	<=1	S	<=1	S	<=1	S	<=0.25	S	<=1/19	S	<=1	S	Neg	-
A569	EC422	Escherichia coli	Acute suppurative appendicitis		>=32	R	<=4	S	8	S	4	S	8	I	<=1	S	<=1	S	<=1	S	<=0.25	S	>=16/304	R	>=64	R	Pos	+
A570	EC423	Escherichia coli	Acute suppurative appendicitis		>=32	R	<=4	S	>=32	R	<=1	S	<=1	S	<=1	S	<=1	S	<=1	S	1	R	>=16/304	R	<=1	S	Neg	-
A572	EC424	Escherichia coli	Acute suppurative appendicitis		4	S	<=4	S	<=2	S	<=1	S	<=1	S	<=1	S	8	I	>=16	R	>=4	R	>=16/304	R	<=1	S	Neg	-
A573	EC425	Escherichia coli	Acute suppurative appendicitis		>=32	R	<=4	S	>=32	R	<=1	S	<=1	S	<=1	S	<=1	S	<=1	S	<=0.25	S	>=16/304	R	<=1	S	Neg	-
A575	EC426	Escherichia coli	Acute suppurative appendicitis		<=2	S	<=4	S	<=2	S	<=1	S	<=1	S	<=1	S	<=1	S	<=1	S	<=0.25	S	>=16/304	R	<=1	S	Neg	-
A577	EC427	Escherichia coli	Acute suppurative appendicitis		4	S	<=4	S	<=2	S	<=1	S	<=1	S	<=1	S	2	S	<=1	S	>=4	R	<=1/19	S	<=1	S	Neg	-
A578	EC428	Escherichia coli	Acute appendicitis		>=32	R	<=4	S	>=32	R	>=64	R	>=64	R	<=1	S	<=1	S	<=1	S	<=0.25	S	<=1/19	S	>=64	R	Pos	+
A579	EC429	Escherichia coli	Acute suppurative appendicitis		<=2	S	<=4	S	<=2	S	<=1	S	<=1	S	<=1	S	<=1	S	<=1	S	<=0.25	S	<=1/19	S	<=1	S	Neg	-
A580	EC430	Escherichia coli	Acute suppurative appendicitis		>=32	R	<=4	S	8	S	16	R	>=64	R	<=1	S	>=16	R	>=16	R	<=0.25	S	<=1/19	S	>=64	R	Pos	+
A581	EC431	Escherichia coli	Acute appendicitis		>=32	R	<=4	S	>=32	R	<=1	S	<=1	S	<=1	S	<=1	S	<=1	S	0.5	I	>=16/304	R	>=64	R	Pos	+
A582	EC432	Escherichia coli	Acute gangrenous appendicitis		>=32	R	<=4	S	>=32	R	16	R	16	R	<=1	S	<=1	S	<=1	S	>=4	R	<=1/19	S	>=64	R	Pos	+
A583	EC433	Escherichia coli	Acute suppurative appendicitis		>=32	R	<=4	S	8	S	<=1	S	<=1	S	<=1	S	<=1	S	<=1	S	<=0.25	S	<=1/19	S	<=1	S	Neg	-
A585	EC434	Escherichia coli	Acute suppurative appendicitis		<=2	S	<=4	S	<=2	S	<=1	S	<=1	S	<=1	S	<=1	S	<=1	S	<=0.25	S	<=1/19	S	<=1	S	Neg	-
A586	EC435	Escherichia coli	Acute simple appendicitis		>=32	R	<=4	S	16	S	<=1	S	<=1	S	<=1	S	<=1	S	<=1	S	1	R	>=16/304	R	<=1	S	Neg	-
A587	EC436	Escherichia coli	Acute simple appendicitis		>=32	R	<=4	S	>=32	R	<=1	S	<=1	S	<=1	S	<=1	S	<=1	S	<=0.25	S	<=1/19	S	<=1	S	Neg	-
A588	EC437	Escherichia coli	Acute suppurative appendicitis		>=32	R	<=4	S	>=32	R	<=1	S	4	S	<=1	S	<=1	S	<=1	S	<=0.25	S	<=1/19	S	<=1	S	Neg	-
A589	EC438	Escherichia coli	Acute suppurative appendicitis		<=2	S	<=4	S	<=2	S	<=1	S	<=1	S	<=1	S	<=1	S	4	S	1	R	<=1/19	S	<=1	S	Neg	-
A592	EC439	Escherichia coli	Acute suppurative appendicitis		>=32	R	<=4	S	>=32	R	<=1	S	<=1	S	<=1	S	>=16	R	>=16	R	2	R	>=16/304	R	<=1	S	Neg	-
A593	EC440	Escherichia coli	Acute suppurative appendicitis		>=32	R	<=4	S	>=32	R	4	S	16	R	<=1	S	<=1	S	<=1	S	1	R	<=1/19	S	>=64	R	Pos	+
A595	EC441	Escherichia coli	Acute suppurative appendicitis		>=32	R	<=4	S	8	S	4	S	4	S	<=1	S	<=1	S	<=1	S	>=4	R	<=1/19	S	>=64	R	Pos	+
A597	EC442	Escherichia coli	Acute suppurative appendicitis		>=32	R	<=4	S	>=32	R	2	S	>=64	R	<=1	S	<=1	S	<=1	S	1	R	<=1/19	S	>=64	R	Pos	+
A598	EC443	Escherichia coli	Acute suppurative appendicitis		>=32	R	<=4	S	>=32	R	<=1	S	<=1	S	<=1	S	<=1	S	<=1	S	<=0.25	S	>=16/304	R	<=1	S	Neg	-
A599	EC444	Escherichia coli	Acute suppurative appendicitis		>=32	R	<=4	S	8	S	4	S	4	S	<=1	S	<=1	S	<=1	S	<=0.25	S	<=1/19	S	32	R	Pos	+
A600	EC445	Escherichia coli	Acute suppurative appendicitis		>=32	R	<=4	S	16	S	<=1	S	<=1	S	<=1	S	8	I	>=16	R	0.5	I	>=16/304	R	<=1	S	Neg	-
A602	EC446	Escherichia coli	Acute suppurative appendicitis		>=32	R	<=4	S	>=32	R	<=1	S	2	S	<=1	S	<=1	S	<=1	S	0.5	I	<=1/19	S	>=64	R	Pos	+
A603	EC447	Escherichia coli	Acute gangrenous appendicitis		>=32	R	<=4	S	>=32	R	<=1	S	<=1	S	<=1	S	<=1	S	<=1	S	<=0.25	S	<=1/19	S	<=1	S	Neg	-
A604	EC448	Escherichia coli	Acute suppurative appendicitis		4	S	<=4	S	<=2	S	<=1	S	<=1	S	<=1	S	<=1	S	<=1	S	<=0.25	S	>=16/304	R	<=1	S	Neg	-
A606	EC449	Escherichia coli	Acute suppurative appendicitis		>=32	R	<=4	S	8	S	2	S	4	S	<=1	S	<=1	S	<=1	S	<=0.25	S	<=1/19	S	32	R	Pos	+
A607	EC450	Escherichia coli	Acute suppurative appendicitis		>=32	R	<=4	S	8	S	4	S	4	S	<=1	S	<=1	S	<=1	S	<=0.25	S	>=16/304	R	>=64	R	Pos	+
A608	EC451	Escherichia coli	Acute suppurative appendicitis		>=32	R	<=4	S	>=32	R	<=1	S	<=1	S	<=1	S	8	I	>=16	R	1	R	<=1/19	S	<=1	S	Neg	-
A609	EC452	Escherichia coli	Acute simple appendicitis		>=32	R	<=4	S	>=32	R	4	S	16	R	<=1	S	>=16	R	2	S	>=4	R	<=20	S	>=64	R	Pos	+
A611	EC453	Escherichia coli	Acute suppurative appendicitis		<=2	S	<=4	S	<=2	S	<=1	S	<=1	S	<=1	S	<=1	S	<=1	S	0.5	I	<=1/19	S	<=1	S	Neg	-
A612	EC454	Escherichia coli	Acute suppurative appendicitis		>=32	R	<=4	S	>=32	R	4	S	16	R	<=1	S	>=16	R	>=16	R	0.5	I	<=1/19	S	>=64	R	Pos	+
A613	EC455	Escherichia coli	Acute suppurative appendicitis		>=32	R	<=4	S	8	S	4	S	16	R	<=1	S	<=1	S	<=1	S	>=4	R	>=16/304	R	>=64	R	Pos	+
A614	EC456	Escherichia coli	Acute suppurative appendicitis		>=32	R	<=4	S	>=32	R	<=1	S	2	S	<=1	S	<=1	S	<=1	S	<=0.25	S	>=16/304	R	>=64	R	Pos	+
A615	EC457	Escherichia coli	Acute simple appendicitis		<=2	S	<=4	S	<=2	S	<=1	S	<=1	S	<=1	S	<=1	S	<=1	S	<=0.25	S	<=1/19	S	<=1	S	Neg	-
A617	EC458	Escherichia coli	Acute suppurative appendicitis		<=2	S	<=4	S	<=2	S	<=1	S	<=1	S	<=1	S	<=1	S	<=1	S	<=0.25	S	<=1/19	S	<=1	S	Neg	-
A619	EC459	Escherichia coli	Acute suppurative appendicitis		>=32	R	<=4	S	>=32	R	<=1	S	<=1	S	<=1	S	<=1	S	<=1	S	<=0.25	S	>=16/304	R	<=1	S	Neg	-
A621	EC460	Escherichia coli	Acute suppurative appendicitis		>=32	R	<=4	S	>=32	R	16	R	4	S	<=1	S	8	I	>=16	R	>=4	R	>=16/304	R	32	R	Pos	+
A622	EC461	Escherichia coli	Acute gangrenous appendicitis		>=32	R	<=4	S	>=32	R	<=1	S	2	S	<=1	S	8	I	>=16	R	>=4	R	>=16/304	R	>=64	R	Pos	+
A623	EC462	Escherichia coli	Acute suppurative appendicitis		>=32	R	<=4	S	16	I	<=1	S	<=1	S	<=1	S	8	I	>=16	R	<=0.25	S	>=16/304	R	<=1	S	Neg	-
A624	EC463	Escherichia coli	Acute simple appendicitis		>=32	R	<=4	S	16	I	4	S	4	S	<=1	S	<=1	S	<=1	S	>=4	R	>=16/304	R	>=64	R	Pos	+
A625	EC464	Escherichia coli	Acute simple appendicitis		>=32	R	<=4	S	16	I	<=1	S	32	R	<=1	S	<=1	S	<=1	S	0.5	I	<=20	S	<=1	S	Pos	+
A626	EC465	Escherichia coli	Acute appendicitis		>=32	R	<=4	S	>=32	R	<=1	S	16	R	<=1	S	>=16	R	>=16	R	>=4	R	>=16/304	R	>=64	R	Pos	+
A627	EC466	Escherichia coli	Acute gangrenous appendicitis		>=32	R	<=4	S	16	I	16	R	32	R	<=1	S	<=1	S	<=1	S	<=0.25	S	<=1/19	S	>=64	R	Pos	+
A628	EC467	Escherichia coli	Acute gangrenous appendicitis		>=32	R	<=4	S	>=32	R	<=1	S	<=1	S	<=1	S	8	I	>=16	R	0.5	I	>=16/304	R	<=1	S	Neg	-
A629	EC468	Escherichia coli	Acute suppurative appendicitis		>=32	R	<=4	S	>=32	R	4	S	16	R	<=1	S	8	I	>=16	R	2	R	>=16/304	R	>=64	R	Pos	+
A630	EC469	Escherichia coli	Acute suppurative appendicitis		>=32	R	<=4	S	8	S	4	S	16	R	<=1	S	<=1	S	<=1	S	>=4	R	>=16/304	R	>=64	R	Pos	+
A631	EC470	Escherichia coli	Acute simple appendicitis		>=32	R	<=4	S	8	S	4	S	16	R	<=1	S	<=1	S	<=1	S	0.5	I	>=16/304	R	>=64	R	Pos	+
A632	EC471	Escherichia coli	Acute simple appendicitis		>=32	R	<=4	S	8	S	16	R	16	R	<=1	S	<=1	S	<=1	S	<=0.25	S	<=1/19	S	>=64	R	Pos	+
A636	EC472	Escherichia coli	Acute simple appendicitis		<=2	S	<=4	S	<=2	S	<=1	S	<=1	S	<=1	S	<=1	S	<=1	S	<=0.25	S	<=1/19	S	<=1	S	Neg	-
A637	EC473	Escherichia coli	Acute simple appendicitis		>=32	R	<=4	S	>=32	R	16	R	>=64	R	<=1	S	8	I	>=16	R	>=4	R	<=1/19	S	>=64	R	Pos	+
A640	EC474	Escherichia coli	Acute suppurative appendicitis		>=32	R	<=4	S	16	I	<=1	S	<=1	S	<=1	S	8	I	>=16	R	>=4	R	>=16/304	R	<=1	S	Neg	-
A641	EC475	Escherichia coli	Acute simple appendicitis		>=32	R	<=4	S	4	S	<=1	S	2	S	<=1	S	<=1	S	<=1	S	>=4	R	>=16/304	R	>=64	R	Pos	+
A642	EC476	Escherichia coli	Acute suppurative appendicitis		>=32	R	<=4	S	>=32	R	16	R	16	R	<=1	S	8	I	>=16	R	1	R	<=1/19	S	>=64	R	Pos	+
A643	EC477	Escherichia coli	Acute simple appendicitis		>=32	R	<=4	S	16	S	4	S	16	R	<=1	S	8	I	>=16	R	>=4	R	>=16/304	R	>=64	R	Pos	+
A644	EC478	Escherichia coli	Acute suppurative appendicitis		>=32	R	<=4	S	8	S	<=1	S	<=1	S	<=1	S	8	I	>=16	R	1	R	>=16/304	R	<=1	S	Neg	-
A645	EC479	Escherichia coli	Acute simple appendicitis		>=32	R	<=4	S	>=32	R	<=1	S	2	S	<=1	S	<=1	S	<=1	S	>=4	R	<=1/19	S	32	R	Pos	+
A646	EC480	Escherichia coli	Acute suppurative appendicitis		>=32	R	<=4	S	8	S	4	S	16	R	<=1	S	<=1	S	<=1	S	>=4	R	>=320	R	>=64	R	Pos	+
A648	EC481	Escherichia coli	Acute gangrenous appendicitis		>=32	R	<=4	S	8	S	4	S	16	R	<=1	S	<=1	S	<=1	S	<=0.25	S	>=16/304	R	>=64	R	Pos	+
A649	EC482	Escherichia coli	Acute gangrenous appendicitis		>=32	R	<=4	S	>=32	R	<=1	S	<=1	S	<=1	S	<=1	S	<=1	S	2	R	>=16/304	R	<=1	S	Neg	-
A650	EC483	Escherichia coli	Acute gangrenous appendicitis		>=32	R	<=4	S	8	S	4	S	4	S	<=1	S	<=1	S	<=1	S	>=4	R	>=16/304	R	>=64	R	Pos	+
A651	EC484	Escherichia coli	Acute suppurative appendicitis		>=32	R	<=4	S	>=32	R	4	S	16	R	<=1	S	<=1	S	<=1	S	<=0.25	S	>=16/304	R	>=64	R	Pos	+
A652	EC485	Escherichia coli	Acute simple appendicitis		>=32	R	<=4	S	16	S	16	R	32	R	<=1	S	<=1	S	<=1	S	<=0.25	S	<=1/19	S	>=64	R	Pos	+
A653	EC486	Escherichia coli	Acute simple appendicitis		>=32	R	<=4	S	16	S	<=1	S	<=1	S	<=1	S	8	I	>=16	R	0.5	I	<=1/19	S	<=1	S	Neg	-
A654	EC487	Escherichia coli	Acute suppurative appendicitis		>=32	R	<=4	S	16	S	<=1	S	<=1	S	<=1	S	<=1	S	<=1	S	<=0.25	S	<=1/19	S	<=1	S	Neg	-
A655	EC488	Escherichia coli	Acute simple appendicitis		>=32	R	<=4	S	16	S	<=1	S	<=1	S	<=1	S	<=1	S	<=1	S	<=0.25	S	>=16/304	R	<=1	S	Neg	-
A657	EC489	Escherichia coli	Acute appendicitis		>=32	R	<=4	S	>=32	R	>=64	R	>=64	R	<=1	S	<=1	S	<=1	S	>=4	R	<=20	S	>=64	R	Pos	+
A658	EC490	Escherichia coli	Acute simple appendicitis		>=32	R	<=4	S	>=32	R	<=1	S	<=1	S	<=1	S	>=16	R	>=16	R	>=4	R	>=320	R	>=64	R	Pos	+
A660	EC491	Escherichia coli	Acute suppurative appendicitis		<=2	S	<=4	S	<=2	S	<=1	S	<=1	S	<=1	S	<=1	S	<=1	S	<=0.25	S	<=20	S	<=1	S	Neg	-
A661	EC492	Escherichia coli	Acute suppurative appendicitis		>=32	R	<=4	S	>=32	R	<=1	S	<=1	S	<=1	S	8	I	>=16	R	<=0.25	S	>=320	R	<=1	S	Neg	-
A662	EC493	Escherichia coli	Acute simple appendicitis		<=2	S	<=4	S	<=2	S	<=1	S	<=1	S	<=1	S	<=1	S	<=1	S	<=0.25	S	<=20	S	<=1	S	Neg	-
A663	EC494	Escherichia coli	Acute suppurative appendicitis		>=32	R	<=4	S	>=32	R	16	R	32	R	<=1	S	<=1	S	<=1	S	>=4	R	>=320	R	>=64	R	Pos	+
A664	EC495	Escherichia coli	Acute suppurative appendicitis		>=32	R	<=4	S	>=32	R	2	S	4	S	<=1	S	<=1	S	<=1	S	>=4	R	>=320	R	>=64	R	Pos	+
A665	EC496	Escherichia coli	Acute suppurative appendicitis		<=2	S	<=4	S	<=2	S	<=1	S	<=1	S	<=1	S	<=1	S	<=1	S	<=0.25	S	<=20	S	<=1	S	Neg	-
A666	EC497	Escherichia coli	Acute suppurative appendicitis		>=32	R	<=4	S	8	S	4	S	4	S	<=1	S	<=1	S	<=1	S	<=0.25	S	>=320	R	>=64	R	Pos	+
A667	EC498	Escherichia coli	Acute suppurative appendicitis		>=32	R	<=4	S	>=32	R	4	S	<=1	S	<=1	S	8	I	>=16	R	<=0.25	S	>=320	R	<=1	S	Pos	+
A668	EC499	Escherichia coli	Acute simple appendicitis		>=32	R	<=4	S	>=32	R	<=1	S	2	S	<=1	S	<=1	S	<=1	S	1	R	<=20	S	>=64	R	Pos	+
A669	EC500	Escherichia coli	Acute suppurative appendicitis		>=32	R	<=4	S	>=32	R	<=1	S	<=1	S	1	S	<=1	S	<=1	S	0.5	I	<=20	S	<=1	S	Pos	+
A673	EC501	Escherichia coli	Acute suppurative appendicitis		>=32	R	<=4	S	>=32	R	4	S	16	R	<=1	S	8	I	>=16	R	<=0.25	S	>=320	R	>=64	R	Pos	+
A674	EC502	Escherichia coli	Acute gangrenous appendicitis		>=32	R	<=4	S	>=32	R	<=1	S	<=1	S	<=1	S	<=1	S	<=1	S	<=0.25	S	>=320	R	<=1	S	Pos	+
A675	EC503	Escherichia coli	Acute simple appendicitis		>=32	R	8	S	>=32	R	>=64	R	>=64	R	<=1	S	8	I	>=16	R	>=4	R	>=320	R	>=64	R	Pos	+
A676	EC504	Escherichia coli	Acute simple appendicitis		>=32	R	<=4	S	8	S	4	S	4	S	<=1	S	<=1	S	<=1	S	<=0.25	S	>=320	R	>=64	R	Pos	+
A677	EC505	Escherichia coli	Acute suppurative appendicitis		>=32	R	<=4	S	>=32	R	16	R	>=64	R	<=1	S	<=1	S	<=1	S	>=4	R	<=20	S	>=64	R	Pos	+
A679	EC506	Escherichia coli	Acute suppurative appendicitis		>=32	R	<=4	S	8	S	4	S	16	R	<=1	S	<=1	S	<=1	S	<=0.25	S	<=20	S	>=64	R	Pos	+
A680	EC507	Escherichia coli	Acute suppurative appendicitis		<=2	S	<=4	S	<=2	S	<=1	S	<=1	S	<=1	S	<=1	S	<=1	S	>=4	R	>=320	R	<=1	S	Neg	-
A682	EC508	Escherichia coli	Acute suppurative appendicitis		>=32	R	<=4	S	>=32	R	<=1	S	4	S	<=1	S	8	I	>=16	R	>=4	R	>=320	R	32	R	Pos	+
A683	EC509	Escherichia coli	Acute suppurative appendicitis		>=32	R	<=4	S	16	I	<=1	S	<=1	S	<=1	S	<=1	S	<=1	S	0.5	I	>=320	R	<=1	S	Neg	-
A684	EC510	Escherichia coli	Acute suppurative appendicitis		>=32	R	<=4	S	8	S	4	S	16	R	<=1	S	<=1	S	<=1	S	0.5	I	>=320	R	>=64	R	Pos	+
A685	EC511	Escherichia coli	Acute suppurative appendicitis		>=32	R	<=4	S	>=32	R	16	R	>=64	R	<=1	S	<=1	S	<=1	S	>=4	R	>=320	R	>=64	R	Pos	+
A686	EC512	Escherichia coli	Acute suppurative appendicitis		>=32	R	<=4	S	>=32	R	<=1	S	16	R	<=1	S	<=1	S	<=1	S	>=4	R	<=20	S	>=64	R	Pos	+
A688	EC513	Escherichia coli	Acute suppurative appendicitis		>=32	R	<=4	S	>=32	R	<=1	S	<=1	S	<=1	S	<=1	S	<=1	S	1	R	<=20	S	<=1	S	Neg	-
A689	EC514	Escherichia coli	Acute suppurative appendicitis		>=32	R	<=4	S	8	S	4	S	16	R	<=1	S	<=1	S	<=1	S	<=0.25	S	<=20	S	>=64	R	Pos	+
A691	EC515	Escherichia coli	Acute suppurative appendicitis		>=32	R	<=4	S	>=32	R	16	R	16	R	<=1	S	8	I	>=16	R	>=4	R	>=320	R	>=64	R	Pos	+
A693	EC516	Escherichia coli	Acute suppurative appendicitis		>=32	R	<=4	S	>=32	R	<=1	S	<=1	S	<=1	S	<=1	S	<=1	S	<=0.25	S	<=20	S	>=64	R	Pos	+
A694	EC517	Escherichia coli	Acute suppurative appendicitis		>=32	R	<=4	S	>=32	R	16	R	>=64	R	<=1	S	<=1	S	<=1	S	0.5	I	<=20	S	>=64	R	Pos	+
A695	EC518	Escherichia coli	Acute suppurative appendicitis		>=32	R	<=4	S	>=32	R	<=1	S	<=1	S	<=1	S	8	I	>=16	R	>=4	R	>=320	R	>=64	R	Pos	+
A696	EC519	Escherichia coli	Acute gangrenous appendicitis		>=32	R	<=4	S	>=32	R	16	R	>=64	R	<=1	S	<=1	S	<=1	S	>=4	R	<=20	S	>=64	R	Pos	+
A698	EC520	Escherichia coli	Acute suppurative appendicitis		<=2	S	<=4	S	<=2	S	<=1	S	<=1	S	<=1	S	8	I	>=16	R	<=0.25	S	<=20	S	<=1	S	Neg	-
A699	EC521	Escherichia coli	Acute suppurative appendicitis		<=2	S	<=4	S	<=2	S	<=1	S	<=1	S	<=1	S	8	I	>=16	R	<=0.25	S	>=320	R	<=1	S	Neg	-
A700	EC522	Escherichia coli	Acute suppurative appendicitis		>=32	R	<=4	S	>=32	R	<=1	S	<=1	S	<=1	S	<=1	S	<=1	S	1	R	>=320	R	<=1	S	Neg	-
A701	EC523	Escherichia coli	Acute suppurative appendicitis		>=32	R	<=4	S	>=32	R	2	S	16	R	<=1	S	>=16	R	>=16	R	<=0.25	S	>=320	R	>=64	R	Pos	+
A702	EC524	Escherichia coli	Acute suppurative appendicitis		<=2	S	<=4	S	<=2	S	<=1	S	<=1	S	<=1	S	<=1	S	<=1	S	<=0.25	S	<=20	S	<=1	S	Neg	-
A703	EC525	Escherichia coli	Acute suppurative appendicitis		<=2	S	<=4	S	<=2	S	<=1	S	<=1	S	<=1	S	<=1	S	<=1	S	<=0.25	S	<=20	S	<=1	S	Neg	-
A704	EC526	Escherichia coli	Acute suppurative appendicitis		>=32	R	<=4	S	16	I	16	R	>=64	R	<=1	S	<=1	S	<=1	S	>=4	R	<=20	S	>=64	R	Pos	+
A706	EC527	Escherichia coli	Acute suppurative appendicitis		>=32	R	16	S	>=32	R	>=64	R	>=64	R	<=1	S	<=1	S	<=1	S	>=4	R	>=320	R	>=64	R	Neg	-
A707	EC528	Escherichia coli	Acute suppurative appendicitis		>=32	R	<=4	S	>=32	R	<=1	S	<=1	S	<=1	S	8	I	2	S	<=0.25	S	<=20	S	>=64	R	Pos	+
A708	EC529	Escherichia coli	Acute suppurative appendicitis		>=32	R	<=4	S	>=32	R	16	R	32	R	<=1	S	<=1	S	>=16	R	>=4	R	>=320	R	>=64	R	Pos	+
A709	EC530	Escherichia coli	Acute suppurative appendicitis		>=32	R	<=4	S	>=32	R	16	R	16	R	<=1	S	<=1	S	<=1	S	0.5	I	>=320	R	16	R	Pos	+
A711	EC531	Escherichia coli	Acute suppurative appendicitis		>=32	R	<=4	S	<=2	S	<=1	S	4	S	<=1	S	<=1	S	>=16	R	<=0.25	S	<=20	S	<=1	S	Pos	+
A713	EC532	Escherichia coli	Acute suppurative appendicitis		>=32	R	<=4	S	8	S	<=1	S	<=1	S	<=1	S	8	I	>=16	R	<=0.25	S	>=320	R	<=1	S	Neg	-
A714	EC533	Escherichia coli	Acute suppurative appendicitis		>=32	R	<=4	S	>=32	R	16	R	>=64	R	<=1	S	<=1	S	<=1	S	0.5	S	<=20	S	>=64	R	Pos	+
A716	EC534	Escherichia coli	Acute suppurative appendicitis		>=32	R	<=4	S	>=32	R	16	R	>=64	R	<=1	S	<=1	S	<=1	S	<=0.25	S	>=320	R	>=64	R	Pos	+
A717	EC535	Escherichia coli	Acute suppurative appendicitis		>=32	R	<=4	S	>=32	R	16	R	16	R	<=1	S	<=1	S	<=1	S	1	R	<=20	S	>=64	R	Pos	+
A720	EC536	Escherichia coli	Acute suppurative appendicitis		>=32	R	<=4	S	16	I	4	S	32	R	<=1	S	<=1	S	<=1	S	>=4	R	>=320	R	>=64	R	Pos	+
A721	EC537	Escherichia coli	Acute simple appendicitis		>=32	R	<=4	S	16	I	<=1	S	4	S	<=1	S	8	I	>=16	R	>=4	R	>=320	R	>=64	R	Pos	+
A722	EC538	Escherichia coli	Acute suppurative appendicitis		>=32	R	<=4	S	>=32	R	16	R	>=64	R	<=1	S	<=1	S	<=1	S	<=0.25	S	>=320	R	>=64	R	Pos	+
A724	EC539	Escherichia coli	Acute suppurative appendicitis		>=32	R	<=4	S	>=32	R	4	S	16	R	<=1	S	8	I	<=1	S	<=0.25	S	>=320	R	>=64	R	Pos	+
A725	EC540	Escherichia coli	Acute suppurative appendicitis		>=32	R	<=4	S	8	S	4	S	4	S	<=1	S	<=1	S	<=1	S	<=0.25	S	>=320	R	>=64	R	Pos	+
A726	EC541	Escherichia coli	Acute simple appendicitis		>=32	R	<=4	S	>=32	R	16	R	>=64	R	<=1	S	8	I	>=16	R	<=0.25	S	<=20	S	>=64	R	Pos	+
A727	EC542	Escherichia coli	Acute suppurative appendicitis		>=32	R	<=4	S	>=32	R	4	S	<=1	S	<=1	S	<=1	S	<=1	S	1	R	>=320	R	8	R	Neg	-
A728	EC543	Escherichia coli	Acute suppurative appendicitis		>=32	R	<=4	S	>=32	R	4	S	16	R	<=1	S	<=1	S	<=1	S	0.5	I	<=20	S	>=64	R	Pos	+
A729	EC544	Escherichia coli	Acute suppurative appendicitis		>=32	R	<=4	S	8	S	16	R	>=64	R	<=1	S	8	I	>=16	R	>=4	R	>=320	R	>=64	R	Pos	+
A730	EC545	Escherichia coli	Acute suppurative appendicitis		>=32	R	<=4	S	16	I	<=1	S	<=1	S	<=1	S	<=1	S	<=1	S	<=0.25	S	<=20	S	<=1	S	Neg	-
A731	EC546	Escherichia coli	Acute suppurative appendicitis		>=32	R	<=4	S	>=32	R	<=1	S	4	S	<=1	S	<=1	S	<=1	S	<=0.25	S	<=20	S	32	R	Pos	+
A732	EC547	Escherichia coli	Acute suppurative appendicitis		>=32	R	<=4	S	>=32	R	<=1	S	<=1	S	<=1	S	<=1	S	<=1	S	<=0.25	S	<=20	S	<=1	S	Neg	-
A734	EC548	Escherichia coli	Acute suppurative appendicitis		>=32	R	<=4	S	16	I	4	S	<=1	S	<=1	S	<=1	S	>=16	R	1	R	>=320	R	<=1	S	Neg	-
A735	EC549	Escherichia coli	Acute suppurative appendicitis		>=32	R	<=4	S	>=32	R	<=1	S	4	S	<=1	S	8	I	>=16	R	>=4	R	>=320	R	>=64	R	Pos	+
A736	EC550	Escherichia coli	Acute suppurative appendicitis		>=32	R	<=4	S	>=32	R	16	R	>=64	R	>=16	R	>=16	R	<=1	S	>=4	R	>=320	R	>=64	R	Pos	+
A738	EC551	Escherichia coli	Acute simple appendicitis		>=32	R	<=4	S	16	I	16	R	>=64	R	<=1	S	<=1	S	<=1	S	1	R	>=320	R	>=64	R	Pos	+
A739	EC552	Escherichia coli	Acute suppurative appendicitis		>=32	R	<=4	S	>=32	R	<=1	S	16	R	<=1	S	<=1	S	<=1	S	<=0.25	S	>=320	R	<=1	S	Pos	+
A740	EC553	Escherichia coli	Acute suppurative appendicitis		4	S	<=4	S	<=2	S	<=1	S	<=1	S	<=1	S	<=1	S	<=1	S	<=0.25	S	>=320	R	<=1	S	Neg	-
A741	EC554	Escherichia coli	Acute gangrenous appendicitis		>=32	R	<=4	S	8	S	2	S	2	S	<=1	S	<=1	S	<=1	S	>=4	R	>=320	R	>=64	R	Pos	+
A742	EC555	Escherichia coli	Acute suppurative appendicitis		>=32	R	<=4	S	>=32	R	<=1	S	<=1	S	<=1	S	>=16	R	>=16	R	>=4	R	>=320	R	32	R	Pos	+
A743	EC556	Escherichia coli	Acute suppurative appendicitis		<=2	S	<=4	S	<=2	S	<=1	S	<=1	S	<=1	S	<=1	S	<=1	S	<=0.25	S	<=20	S	<=1	S	Neg	-
A744	EC557	Escherichia coli	Acute suppurative appendicitis		16	I	8	S	4	I	<=1	S	<=1	S	<=1	S	8	I	>=16	R	>=4	R	>=320	R	<=1	S	Neg	-
A746	EC558	Escherichia coli	Acute suppurative appendicitis		>=32	R	<=4	S	<=2	S	<=1	S	<=1	S	<=1	S	<=1	S	>=16	R	<=0.25	S	<=20	S	<=1	S	Neg	-
A747	EC559	Escherichia coli	Acute suppurative appendicitis		>=32	R	<=4	S	>=32	R	16	R	>=64	R	<=1	S	<=1	S	<=1	S	0.5	I	<=20	S	>=64	R	Pos	+
A751	EC560	Escherichia coli	Acute suppurative appendicitis		>=32	R	<=4	S	16	I	<=1	S	<=1	S	<=1	S	8	I	>=16	R	>=4	R	>=320	R	<=1	S	Neg	-
A753	EC561	Escherichia coli	Acute suppurative appendicitis		>=32	R	<=4	S	16	I	16	R	>=64	R	<=1	S	8	I	>=16	R	>=4	R	>=320	R	>=64	R	Pos	+
A755	EC562	Escherichia coli	Acute gangrenous appendicitis		>=32	R	<=4	S	8	S	<=1	S	<=1	S	<=1	S	2	S	<=1	S	>=4	R	>=320	R	<=1	S	Neg	-
A757	EC563	Escherichia coli	Acute suppurative appendicitis		>=32	R	<=4	S	>=32	R	<=1	S	<=1	S	<=1	S	<=1	S	8	I	<=0.25	S	<=20	S	<=1	S	Neg	-
A758	EC564	Escherichia coli	Acute simple appendicitis		>=32	R	<=4	S	>=32	R	<=1	S	32	R	<=1	S	4	S	<=1	S	>=4	R	>=320	R	>=64	R	Pos	+
A761	EC565	Escherichia coli	Acute suppurative appendicitis		>=32	R	<=4	S	<=2	S	<=1	S	2	S	<=1	S	<=1	S	<=1	S	<=0.25	S	<=20	S	<=1	S	Neg	-
A762	EC566	Escherichia coli	Acute suppurative appendicitis		>=32	R	<=4	S	16	I	<=1	S	<=1	S	<=1	S	8	I	>=16	R	<=0.25	S	<=20	S	<=1	S	Neg	-
A764	EC567	Escherichia coli	Acute suppurative appendicitis		>=32	R	<=4	S	16	I	<=1	S	<=1	S	<=1	S	<=1	S	<=1	S	<=0.25	S	>=320	R	<=1	S	Neg	-
A766	EC568	Escherichia coli	Acute gangrenous appendicitis		>=32	R	<=4	S	16	I	<=1	S	<=1	S	<=1	S	4	S	>=16	R	>=4	R	>=320	R	<=1	S	Neg	-
A767	EC569	Escherichia coli	Acute suppurative appendicitis		>=32	R	<=4	S	>=32	R	4	S	16	R	<=1	S	8	I	>=16	R	>=4	R	>=320	R	>=64	R	Pos	+
A771	EC570	Escherichia coli	Acute simple appendicitis		>=32	R	<=4	S	>=32	R	<=1	S	<=1	S	<=1	S	<=1	S	<=1	S	1	R	>=320	R	<=1	S	Neg	-
A772	EC571	Escherichia coli	Acute simple appendicitis		>=32	R	<=4	S	>=32	R	<=1	S	4	S	<=1	S	<=1	S	<=1	S	1	R	<=20	S	>=64	R	Pos	+
A773	EC572	Escherichia coli	Acute suppurative appendicitis		>=32	R	8	S	>=32	R	16	R	>=64	R	<=1	S	8	I	>=16	R	>=4	R	>=320	R	>=64	R	Pos	+
A774	EC573	Escherichia coli	Acute simple appendicitis		>=32	R	<=4	S	NA	NA	NA	NA	<=1	S	<=1	S	<=1	S	<=1	S	<=0.25	S	>=320	R	<=1	S	Neg	-
A776	EC574	Escherichia coli	Acute suppurative appendicitis		>=32	R	<=4	S	NA	NA	NA	NA	<=1	S	<=1	S	8	I	>=16	R	<=0.25	S	>=320	R	<=1	S	Neg	-
A777	EC575	Escherichia coli	Acute suppurative appendicitis		>=32	R	<=4	S	16	I	<=1	S	<=1	S	<=1	S	<=1	S	<=1	S	1	R	>=320	R	<=1	S	Neg	-
A780	EC576	Escherichia coli	Acute suppurative appendicitis		>=32	R	<=4	S	<=2	S	<=1	S	<=1	S	<=1	S	<=1	S	<=1	S	1	R	<=20	S	>=64	R	Pos	+
A783	EC577	Escherichia coli	Acute suppurative appendicitis		>=32	R	<=4	S	>=32	R	16	R	16	R	<=1	S	<=1	S	<=1	S	>=4	R	>=320	R	>=64	R	Pos	+
A784	EC578	Escherichia coli	Acute suppurative appendicitis		>=32	R	<=4	S	8	S	4	S	16	R	<=1	S	<=1	S	>=16	R	<=0.25	S	<=20	S	32	R	Pos	+
A787	EC579	Escherichia coli	Acute simple appendicitis		>=32	R	<=4	S	>=32	R	<=1	S	<=1	S	<=1	S	<=1	S	<=1	S	1	R	<=20	S	>=64	R	Pos	+
A788	EC580	Escherichia coli	Acute suppurative appendicitis		>=32	R	<=4	S	16	I	<=1	S	<=1	S	<=1	S	8	I	>=16	R	<=0.25	S	>=320	R	<=1	S	Neg	-
A789	EC581	Escherichia coli	Acute suppurative appendicitis		>=32	R	<=4	S	>=32	R	<=1	S	4	S	<=1	S	8	I	>=16	R	0.5	I	<=20	S	>=64	R	Pos	+
A790	EC582	Escherichia coli	Acute simple appendicitis		>=32	R	<=4	S	8	S	4	S	32	R	<=1	S	>=16	R	>=16	R	<=0.25	S	>=320	R	>=64	R	Pos	+
A791	EC583	Escherichia coli	Acute suppurative appendicitis		>=32	R	<=4	S	16	I	<=1	S	<=1	S	<=1	S	8	I	>=16	R	>=4	R	>=320	R	<=1	S	Neg	-
A792	EC584	Escherichia coli	Acute suppurative appendicitis		>=32	R	<=4	S	>=32	R	<=1	S	<=1	S	<=1	S	8	I	>=16	R	<=0.25	S	>=320	R	<=1	S	Neg	-
A793	EC585	Escherichia coli	Acute suppurative appendicitis		>=32	R	<=4	S	>=32	R	<=1	S	<=1	S	<=1	S	<=1	S	<=1	S	0.5	I	>=320	R	<=1	S	Neg	-
A794	EC586	Escherichia coli	Acute gangrenous appendicitis		4	S	<=4	S	<=2	S	<=1	S	<=1	S	<=1	S	<=1	S	<=1	S	>=4	R	<=20	S	<=1	S	Neg	-
A795	EC587	Escherichia coli	Acute suppurative appendicitis		8	S	<=4	S	4	S	<=1	S	<=1	S	<=1	S	<=1	S	<=1	S	<=0.25	S	<=20	S	<=1	S	Neg	-
A797	EC588	Escherichia coli	Acute suppurative appendicitis		>=32	R	<=4	S	>=32	R	16	R	>=64	R	<=1	S	8	I	>=16	R	2	R	>=320	R	>=64	R	Pos	+
A798	EC589	Escherichia coli	Acute gangrenous appendicitis		>=32	R	<=4	S	>=32	R	<=1	S	4	S	<=1	S	4	S	>=16	R	0.5	I	<=20	S	>=64	R	Pos	+
A800	EC590	Escherichia coli	Acute suppurative appendicitis		>=32	R	<=4	S	>=32	R	<=1	S	<=1	S	<=1	S	<=1	S	<=1	S	1	R	>=320	R	<=1	S	Pos	+
A801	EC591	Escherichia coli	Acute suppurative appendicitis		>=32	R	<=4	S	>=32	R	4	S	4	S	<=1	S	8	I	>=16	R	2	R	<=20	S	32	R	Pos	+
A802	EC592	Escherichia coli	Acute suppurative appendicitis		>=32	R	<=4	S	>=32	R	16	R	4	S	<=1	S	<=1	S	<=1	S	<=0.25	S	>=320	R	8	R	Neg	-
A804	EC593	Escherichia coli	Acute suppurative appendicitis		>=32	R	<=4	S	>=32	R	16	R	16	R	<=1	S	8	I	>=16	R	>=4	R	>=320	R	>=64	R	Pos	+
A805	EC594	Escherichia coli	Acute suppurative appendicitis		>=32	R	<=4	S	>=32	R	<=1	S	<=1	S	<=1	S	8	I	>=16	R	>=4	R	>=320	R	<=1	S	Neg	-
A806	EC595	Escherichia coli	Acute gangrenous appendicitis		>=32	R	<=4	S	16	I	<=1	S	<=1	S	<=1	S	<=1	S	<=1	S	<=0.25	S	>=320	R	<=1	S	Neg	-
A808	EC596	Escherichia coli	Acute suppurative appendicitis		>=32	R	<=4	S	16	I	16	R	>=64	R	<=1	S	<=1	S	<=1	S	>=4	R	>=320	R	>=64	R	Pos	+
A809	EC597	Escherichia coli	Acute gangrenous appendicitis		>=32	R	<=4	S	>=32	R	16	R	4	S	<=1	S	8	I	>=16	R	>=4	R	>=320	R	16	R	Neg	-
A810	EC598	Escherichia coli	Acute simple appendicitis		>=32	R	<=4	S	>=32	R	<=1	S	<=1	S	<=1	S	<=1	S	>=16	R	<=0.25	S	<=20	S	<=1	S	Neg	-
A811	EC599	Escherichia coli	Acute gangrenous appendicitis		>=32	R	<=4	S	>=32	R	<=1	S	2	S	<=1	S	<=1	S	<=1	S	<=0.25	S	<=20	S	>=64	R	Pos	+
A812	EC600	Escherichia coli	Acute gangrenous appendicitis		>=32	R	<=4	S	8	S	4	S	4	S	<=1	S	<=1	S	<=1	S	>=4	R	<=20	S	>=64	R	Pos	+
A815	EC601	Escherichia coli	Acute suppurative appendicitis		>=32	R	<=4	S	16	I	<=1	S	<=1	S	<=1	S	<=1	S	<=1	S	<=0.25	S	<=20	S	>=64	R	Pos	+
A816	EC602	Escherichia coli	Acute suppurative appendicitis		>=32	R	<=4	S	>=32	R	<=1	S	<=1	S	<=1	S	8	I	>=16	R	>=4	R	>=320	R	8	R	Pos	+
A817	EC603	Escherichia coli	Acute gangrenous appendicitis		<=2	S	<=4	S	<=2	S	<=1	S	<=1	S	<=1	S	4	S	4	S	<=0.25	S	>=320	R	<=1	S	Neg	-
A818	EC604	Escherichia coli	Acute suppurative appendicitis		>=32	R	64	I	>=32	R	>=64	R	>=64	R	>=16	R	>=16	R	8	I	>=4	R	>=320	R	>=64	R	Pos	+
A819	EC605	Escherichia coli	Acute gangrenous appendicitis		>=32	R	<=4	S	>=32	R	4	S	16	R	<=1	S	8	I	>=16	R	1	R	>=320	R	>=64	R	Pos	+
A822	EC606	Escherichia coli	Acute gangrenous appendicitis		>=32	R	<=4	S	>=32	R	16	R	32	R	<=1	S	8	I	>=16	R	0.5	I	>=320	R	>=64	R	Pos	+
A823	EC607	Escherichia coli	Acute suppurative appendicitis		>=32	R	<=4	S	8	S	16	R	16	R	<=1	S	<=1	S	<=1	S	>=4	R	<=20	S	>=64	R	Pos	+
A827	EC608	Escherichia coli	Acute simple appendicitis		<=2	S	<=4	S	<=2	S	<=1	S	<=1	S	<=1	S	<=1	S	<=1	S	<=0.25	S	<=20	S	<=1	S	Neg	-
A828	EC609	Escherichia coli	Acute suppurative appendicitis		>=32	R	<=4	S	>=32	R	<=1	S	<=1	S	<=1	S	<=1	S	<=1	S	0.5	I	<=20	S	<=1	S	Neg	-
A829	EC610	Escherichia coli	Acute suppurative appendicitis		>=32	R	<=4	S	>=32	R	16	R	>=64	R	<=1	S	8	I	>=16	R	0.5	I	>=320	R	>=64	R	Pos	+
A830	EC611	Escherichia coli	Acute gangrenous appendicitis		>=32	R	<=4	S	16	I	8	I	16	R	<=1	S	<=1	S	<=1	S	<=0.25	S	>=320	R	>=64	R	Pos	+
A831	EC612	Escherichia coli	Acute gangrenous appendicitis		>=32	R	<=4	S	>=32	R	<=1	S	2	S	<=1	S	>=16	R	>=16	R	>=4	R	>=320	R	32	R	Pos	+
A832	EC613	Escherichia coli	Acute gangrenous appendicitis		>=32	R	<=4	S	>=32	R	4	S	<=1	S	<=1	S	<=1	S	<=1	S	<=0.25	S	>=320	R	8	R	Neg	-
A834	EC614	Escherichia coli	Acute suppurative appendicitis		>=32	R	<=4	S	>=32	R	<=1	S	<=1	S	<=1	S	8	I	<=1	S	<=0.25	S	<=20	S	>=64	R	Pos	+
A835	EC615	Escherichia coli	Acute gangrenous appendicitis		>=32	R	<=4	S	16	I	<=1	S	<=1	S	<=1	S	<=1	S	<=1	S	<=0.25	S	>=320	R	<=1	S	Neg	-
A836	EC616	Escherichia coli	Acute suppurative appendicitis		<=2	S	<=4	S	<=2	S	<=1	S	<=1	S	<=1	S	<=1	S	<=1	S	>=4	R	>=320	R	<=1	S	Neg	-
A837	EC617	Escherichia coli	Acute gangrenous appendicitis		>=32	R	<=4	S	>=32	R	2	S	4	S	<=1	S	<=1	S	<=1	S	>=4	R	>=320	R	>=64	R	Pos	+
A838	EC618	Escherichia coli	Acute suppurative appendicitis		>=32	R	<=4	S	8	S	4	S	16	R	<=1	S	<=1	S	<=1	S	>=4	R	<=20	S	>=64	R	Pos	+
A840	EC619	Escherichia coli	Acute simple appendicitis		>=32	R	<=4	S	>=32	R	16	R	32	R	<=1	S	<=1	S	<=1	S	<=0.25	S	<=20	S	>=64	R	Pos	+
A841	EC620	Escherichia coli	Acute suppurative appendicitis		<=2	S	<=4	S	<=2	S	<=1	S	<=1	S	<=1	S	8	I	>=16	R	>=4	R	>=320	R	<=1	S	Neg	-
A844	EC621	Escherichia coli	Acute suppurative appendicitis		>=32	R	<=4	S	>=32	R	4	S	4	S	<=1	S	>=16	R	>=16	R	2	I	40	S	32	R	Neg	-
A846	EC622	Escherichia coli	Acute suppurative appendicitis		>=32	R	<=4	S	>=32	R	<=1	S	<=1	S	<=1	S	4	S	>=16	R	<=0.25	S	>=320	R	<=1	S	Neg	-
A848	EC623	Escherichia coli	Acute simple appendicitis		>=32	R	<=4	S	4	S	<=1	S	<=1	S	<=1	S	<=1	S	<=1	S	1	S	<=20	S	<=1	S	Neg	-
A849	EC624	Escherichia coli	Acute suppurative appendicitis		>=32	R	<=4	S	8	S	16	R	16	R	<=1	S	8	I	>=16	R	0.5	I	>=320	R	>=64	R	Pos	+
A850	EC625	Escherichia coli	Acute gangrenous appendicitis		>=32	R	<=4	S	>=32	R	4	S	>=64	R	<=1	S	<=1	S	>=16	R	>=4	R	>=320	R	32	R	Pos	+
A853	EC626	Escherichia coli	Acute suppurative appendicitis		>=32	R	<=4	S	8	S	4	S	16	R	<=1	S	<=1	S	<=1	S	1	S	>=320	R	32	R	Pos	+
A854	EC627	Escherichia coli	Acute suppurative appendicitis		>=32	R	<=4	S	NA	NA	NA	NA	NA	NA	<=1	S	>=16	R	>=16	R	<=0.25	S	>=320	R	NA	NA	Pos	+
A856	EC628	Escherichia coli	Acute suppurative appendicitis		>=32	R	8	S	>=32	R	16	R	>=64	R	<=1	S	>=16	R	<=1	S	>=4	R	>=320	R	>=64	R	Pos	+
A858	EC629	Escherichia coli	Acute suppurative appendicitis		>=32	R	<=4	S	>=32	R	<=1	S	32	R	<=1	S	<=1	S	<=1	S	<=0.25	S	<=20	S	<=1	S	Pos	+
A859	EC630	Escherichia coli	Acute suppurative appendicitis		>=32	R	<=4	S	>=32	R	4	S	16	R	<=1	S	<=1	S	<=1	S	<=0.25	S	>=320	R	>=64	R	Pos	+
A861	EC631	Escherichia coli	Acute suppurative appendicitis		>=32	R	<=4	S	>=32	R	2	S	16	R	<=1	S	<=1	S	<=1	S	1	S	<=20	S	>=64	R	Pos	+
A864	EC632	Escherichia coli	Acute simple appendicitis		>=32	R	<=4	S	>=32	R	4	S	16	R	<=1	S	<=1	S	<=1	S	<=0.25	S	>=320	R	>=64	R	Pos	+
A865	EC633	Escherichia coli	Acute suppurative appendicitis		>=32	R	<=4	S	>=32	R	4	S	16	R	<=1	S	>=16	R	>=16	R	1	S	>=320	R	>=64	R	Pos	+
A867	EC634	Escherichia coli	Acute suppurative appendicitis		>=32	R	<=4	S	>=32	R	16	R	>=64	R	<=1	S	<=1	S	<=1	S	<=0.25	S	<=20	S	>=64	R	Pos	+
A868	EC635	Escherichia coli	Acute simple appendicitis		>=32	R	<=4	S	>=32	R	<=1	S	16	R	<=1	S	8	I	>=16	R	>=4	R	<=20	S	>=64	R	Pos	+
A870	EC636	Escherichia coli	Acute gangrenous appendicitis		>=32	R	<=4	S	>=32	R	16	R	4	S	<=1	S	<=1	S	<=1	S	<=0.25	S	>=320	R	8	R	Neg	-
A871	EC637	Escherichia coli	Acute suppurative appendicitis		>=32	R	<=4	S	>=32	R	16	R	>=64	R	<=1	S	<=1	S	<=1	S	0.5	S	>=320	R	>=64	R	Pos	+
A872	EC638	Escherichia coli	Acute suppurative appendicitis		>=32	R	<=4	S	16	I	16	R	>=64	R	<=1	S	<=1	S	<=1	S	0.5	S	<=20	S	>=64	R	Pos	+
A873	EC639	Escherichia coli	Acute suppurative appendicitis		>=32	R	<=4	S	8	S	16	R	16	R	<=1	S	4	S	>=16	R	>=4	R	>=320	R	>=64	R	Pos	+
A874	EC640	Escherichia coli	Acute suppurative appendicitis		>=32	R	<=4	S	<=2	S	<=1	S	>=64	R	<=1	S	<=1	S	<=1	S	<=0.25	S	<=20	S	<=1	S	Pos	+
A875	EC641	Escherichia coli	Acute suppurative appendicitis		>=32	R	<=4	S	>=32	R	4	S	32	R	<=1	S	<=1	S	<=1	S	<=0.25	S	>=320	R	>=64	R	Pos	+
A876	EC642	Escherichia coli	Acute simple appendicitis		>=32	R	<=4	S	>=32	R	>=64	R	>=64	R	<=1	S	>=16	R	>=16	R	>=4	R	>=320	R	>=64	R	Pos	+
A877	EC643	Escherichia coli	Acute suppurative appendicitis		>=32	R	<=4	S	>=32	R	<=1	S	<=1	S	<=1	S	<=1	S	<=1	S	<=0.25	S	<=20	S	<=1	S	Neg	-
A878	EC644	Escherichia coli	Acute suppurative appendicitis		4	S	<=4	S	<=2	S	<=1	S	<=1	S	<=1	S	<=1	S	<=1	S	<=0.25	S	>=320	R	<=1	S	Neg	-
A879	EC645	Escherichia coli	Acute suppurative appendicitis		>=32	R	<=4	S	>=32	R	<=1	S	<=1	S	<=1	S	8	I	>=16	R	0.5	S	>=320	R	<=1	S	Neg	-
A880	EC646	Escherichia coli	Acute suppurative appendicitis		<=2	S	<=4	S	<=2	S	<=1	S	<=1	S	<=1	S	8	I	>=16	R	<=0.25	S	>=320	R	<=1	S	Neg	-
A881	EC647	Escherichia coli	Acute suppurative appendicitis		>=32	R	<=4	S	>=32	R	<=1	S	<=1	S	<=1	S	<=1	S	<=1	S	<=0.25	S	>=320	R	<=1	S	Neg	-
A882	EC648	Escherichia coli	Acute suppurative appendicitis		>=32	R	<=4	S	>=32	R	16	R	16	R	<=1	S	<=1	S	<=1	S	2	I	>=320	R	>=64	R	Pos	+
A884	EC649	Escherichia coli	Acute suppurative appendicitis		>=32	R	<=4	S	>=32	R	16	R	>=64	R	<=1	S	<=1	S	<=1	S	>=4	R	<=20	S	>=64	R	Pos	+
A885	EC650	Escherichia coli	Acute suppurative appendicitis		<=2	S	<=4	S	<=2	S	<=1	S	<=1	S	<=1	S	<=1	S	<=1	S	<=0.25	S	>=320	R	<=1	S	Neg	-
A886	EC651	Escherichia coli	Acute suppurative appendicitis		>=32	R	<=4	S	>=32	R	>=64	R	>=64	R	<=1	S	8	I	>=16	R	>=4	R	>=320	R	>=64	R	Pos	+
A887	EC652	Escherichia coli	Acute appendicitis		<=2	S	<=4	S	<=2	S	<=1	S	<=1	S	<=1	S	<=1	S	<=1	S	<=0.25	S	<=20	S	<=1	S	Neg	-
A888	EC653	Escherichia coli	Acute suppurative appendicitis		>=32	R	<=4	S	>=32	R	4	S	32	R	<=1	S	8	I	>=16	R	<=0.25	S	>=320	R	>=64	R	Pos	+
A889	EC654	Escherichia coli	Acute suppurative appendicitis		<=2	S	<=4	S	<=2	S	<=1	S	<=1	S	<=1	S	<=1	S	<=1	S	<=0.25	S	>=320	R	<=1	S	Neg	-
A890	EC655	Escherichia coli	Acute suppurative appendicitis		>=32	R	<=4	S	16	I	<=1	S	<=1	S	<=1	S	<=1	S	<=1	S	<=0.25	S	<=20	S	<=1	S	Neg	-
A892	EC656	Escherichia coli	Acute suppurative appendicitis		>=32	R	<=4	S	>=32	R	<=1	S	<=1	S	<=1	S	<=1	S	<=1	S	<=0.25	S	<=20	S	<=1	S	Neg	-
A894	EC657	Escherichia coli	Acute simple appendicitis		>=32	R	<=4	S	>=32	R	<=1	S	<=1	S	<=1	S	8	I	>=16	R	<=0.25	S	>=320	R	<=1	S	Neg	-
A895	EC658	Escherichia coli	Acute suppurative appendicitis		>=32	R	<=4	S	>=32	R	16	R	16	R	<=1	S	<=1	S	<=1	S	<=0.25	S	>=320	R	>=64	R	Pos	+
A896	EC659	Escherichia coli	Acute suppurative appendicitis		>=32	R	<=4	S	>=32	R	4	S	8	I	<=1	S	>=16	R	8	I	2	I	>=320	R	>=64	R	Pos	+
A897	EC660	Escherichia coli	Acute appendicitis		>=32	R	<=4	S	>=32	R	<=1	S	<=1	S	<=1	S	<=1	S	<=1	S	0.5	S	<=20	S	<=1	S	Neg	-
A899	EC661	Escherichia coli	Acute suppurative appendicitis		<=2	S	<=4	S	<=2	S	<=1	S	<=1	S	<=1	S	<=1	S	<=1	S	<=0.25	S	<=20	S	<=1	S	Neg	-
A901	EC662	Escherichia coli	Acute appendicitis		>=32	R	<=4	S	16	S	<=1	S	<=1	S	<=1	S	<=1	S	<=1	S	<=0.25	S	>=16/304	R	<=1	S	Neg	-
A903	EC663	Escherichia coli	Acute simple appendicitis		>=32	R	<=4	S	>=32	R	4	S	<=1	S	<=1	S	<=1	S	<=1	S	<=0.25	S	<=1/19	S	<=1	S	Neg	-
A904	EC664	Escherichia coli	Acute simple appendicitis		<=2	S	<=4	S	<=2	S	<=1	S	<=1	S	<=1	S	<=1	S	<=1	S	<=0.25	S	<=20	S	<=1	S	Neg	-
A906	EC665	Escherichia coli	Acute suppurative appendicitis		>=32	R	<=4	S	16	S	16	R	>=64	R	<=1	S	<=1	S	<=1	S	>=4	R	<=1/19	S	>=64	R	Pos	+
A907	EC666	Escherichia coli	Acute suppurative appendicitis		>=32	R	<=4	S	8	S	<=1	S	<=1	S	<=1	S	<=1	S	<=1	S	<=0.25	S	>=16/304	R	<=1	S	Neg	-
A908	EC667	Escherichia coli	Acute suppurative appendicitis		>=32	R	<=4	S	8	S	4	S	8	I	<=1	S	<=1	S	<=1	S	<=0.25	S	>=16/304	R	>=64	R	Pos	+
A911	EC668	Escherichia coli	Acute suppurative appendicitis		>=32	R	<=4	S	>=32	R	<=1	S	2	S	<=1	S	<=1	S	<=1	S	>=4	R	>=16/304	R	16	R	Pos	+
A913	EC669	Escherichia coli	Acute simple appendicitis		>=32	R	<=4	S	>=32	R	16	R	32	R	<=1	S	<=1	S	<=1	S	<=0.25	S	>=320	R	>=64	R	Pos	+
A915	EC670	Escherichia coli	Acute gangrenous appendicitis		>=32	R	<=4	S	8	S	4	S	16	R	<=1	S	<=1	S	<=1	S	<=0.25	S	>=320	R	>=64	R	Pos	+
B0001	EC671	Escherichia coli	Acute suppurative appendicitis		>=32	R	<=4	S	8	S	4	S	16	R	<=1	S	<=1	S	<=1	S	<=0.25	S	<=1/19	S	>=64	R	Pos	+
B0003	EC672	Escherichia coli	Acute gangrenous appendicitis		>=32	R	<=4	S	>=32	R	<=1	S	<=1	S	<=1	S	<=1	S	<=1	S	>=4	R	>=16/304	R	<=1	S	Neg	-
B0006	EC673	Escherichia coli	Acute suppurative appendicitis		>=32	R	<=4	S	8	S	2	S	4	S	<=1	S	8	I	>=16	R	<=0.25	S	<=1/19	S	8	R	Neg	-
B0007	EC674	Escherichia coli	Acute suppurative appendicitis		>=32	R	<=4	S	8	S	<=1	S	<=1	S	<=1	S	<=1	S	<=1	S	>=4	R	>=16/304	R	<=1	S	Neg	-
B0008	EC675	Escherichia coli	Acute gangrenous appendicitis		>=32	R	<=4	S	8	S	4	S	16	R	<=1	S	<=1	S	<=1	S	2	R	>=16/304	R	>=64	R	Pos	+
B0009	EC676	Escherichia coli	Acute gangrenous appendicitis		>=32	R	<=4	S	16	S	<=1	S	<=1	S	<=1	S	<=1	S	<=1	S	<=0.25	S	>=16/304	R	<=1	S	Neg	-
B0010	EC677	Escherichia coli	Acute suppurative appendicitis		>=32	R	<=4	S	8	S	4	S	16	R	<=1	S	<=1	S	<=1	S	>=4	R	<=1/19	S	>=64	R	Pos	+
B0011	EC678	Escherichia coli	Acute suppurative appendicitis		>=32	R	<=4	S	>=32	R	<=1	S	4	S	<=1	S	<=1	S	<=1	S	>=4	R	>=16/304	R	32	R	Pos	+
B0012	EC679	Escherichia coli	Acute simple appendicitis		>=32	R	<=4	S	8	S	16	R	16	R	<=1	S	<=1	S	<=1	S	>=4	R	>=16/304	R	>=64	R	Pos	+
B0013	EC680	Escherichia coli	Acute simple appendicitis		>=32	R	<=4	S	>=32	R	<=1	S	<=1	S	<=1	S	<=1	S	<=1	S	<=0.25	S	<=1/19	S	<=1	S	Neg	-
B0014	EC681	Escherichia coli	Acute suppurative appendicitis		>=32	R	<=4	S	>=32	R	4	S	4	S	<=1	S	8	I	>=16	R	0.5	I	>=16/304	R	>=64	R	Pos	+
B0015	EC682	Escherichia coli	Acute suppurative appendicitis		<=2	S	<=4	S	<=2	S	<=1	S	<=1	S	<=1	S	<=1	S	<=1	S	<=0.25	S	<=1/19	S	<=1	S	Neg	-
B0016	EC683	Escherichia coli	Acute suppurative appendicitis		>=32	R	<=4	S	>=32	R	<=1	S	4	S	<=1	S	>=16	R	>=16	R	<=0.25	S	<=1/19	S	>=64	R	Pos	+
B0017	EC684	Escherichia coli	Acute gangrenous appendicitis		>=32	R	<=4	S	>=32	R	<=1	S	<=1	S	<=1	S	8	I	>=16	R	0.5	I	<=1/19	S	>=64	R	Pos	+
B0018	EC685	Escherichia coli	Acute gangrenous appendicitis		>=32	R	<=4	S	16	S	4	S	4	S	<=1	S	<=1	S	<=1	S	>=4	R	>=16/304	R	32	R	Pos	+
B0019	EC686	Escherichia coli	Acute appendicitis		>=32	R	<=4	S	>=32	R	<=1	S	<=1	S	<=1	S	<=1	S	<=1	S	<=0.25	S	>=16/304	R	<=1	S	Neg	-
B0020	EC687	Escherichia coli	Acute suppurative appendicitis		>=32	R	<=4	S	>=32	R	<=1	S	<=1	S	<=1	S	<=1	S	<=1	S	<=0.25	S	>=16/304	R	<=1	S	Neg	-
B0021	EC688	Escherichia coli	Acute suppurative appendicitis		>=32	R	<=4	S	16	S	16	R	16	R	<=1	S	<=1	S	<=1	S	>=4	R	>=16/304	R	>=64	R	Pos	+
B0022	EC689	Escherichia coli	Acute suppurative appendicitis		>=32	R	<=4	S	>=32	R	<=1	S	<=1	S	<=1	S	<=1	S	<=1	S	1	R	<=1/19	S	8	R	Pos	+
B0023	EC690	Escherichia coli	Acute suppurative appendicitis		>=32	R	<=4	S	>=32	R	<=1	S	<=1	S	<=1	S	<=1	S	<=1	S	>=4	R	>=16/304	R	<=1	S	Neg	-
B0024	EC691	Escherichia coli	Acute suppurative appendicitis		>=32	R	<=4	S	>=32	R	8	I	>=64	R	<=1	S	>=16	R	>=16	R	2	R	>=16/304	R	>=64	R	Pos	+
B0026	EC692	Escherichia coli	Acute suppurative appendicitis		>=32	R	<=4	S	8	S	<=1	S	<=1	S	<=1	S	8	I	>=16	R	>=4	R	>=16/304	R	<=1	S	Neg	-
B0027	EC693	Escherichia coli	Acute suppurative appendicitis		>=32	R	<=4	S	>=32	R	4	S	16	R	<=1	S	<=1	S	<=1	S	0.5	I	>=16/304	R	>=64	R	Pos	+
B0029	EC694	Escherichia coli	Acute suppurative appendicitis		<=2	S	<=4	S	<=2	S	<=1	S	<=1	S	<=1	S	<=1	S	<=1	S	<=0.25	S	<=1/19	S	<=1	S	Neg	-
B0030	EC695	Escherichia coli	Acute gangrenous appendicitis		4	S	<=4	S	<=2	S	<=1	S	<=1	S	<=1	S	<=1	S	<=1	S	<=0.25	S	<=1/19	S	<=1	S	Neg	-
B0032	EC696	Escherichia coli	Acute suppurative appendicitis		4	S	<=4	S	<=2	S	<=1	S	<=1	S	<=1	S	<=1	S	<=1	S	<=0.25	S	<=1/19	S	<=1	S	Neg	-
B0034	EC697	Escherichia coli	Acute suppurative appendicitis		>=32	R	<=4	S	>=32	R	<=1	S	<=1	S	<=1	S	<=1	S	<=1	S	>=4	R	>=16/304	R	<=1	S	Neg	-
B0035	EC698	Escherichia coli	Acute suppurative appendicitis		>=32	R	<=4	S	16	S	<=1	S	<=1	S	<=1	S	8	I	>=16	R	<=0.25	S	>=16/304	R	<=1	S	Neg	-
B0036	EC699	Escherichia coli	Acute suppurative appendicitis		>=32	R	<=4	S	>=32	R	<=1	S	<=1	S	<=1	S	8	I	>=16	R	0.5	I	>=16/304	R	<=1	S	Neg	-
B0037	EC700	Escherichia coli	Acute suppurative appendicitis		>=32	R	<=4	S	<=2	S	2	S	4	S	<=1	S	<=1	S	<=1	S	0.5	I	<=1/19	S	16	R	Pos	+
B0038	EC701	Escherichia coli	Acute suppurative appendicitis		>=32	R	<=4	S	8	S	<=1	S	<=1	S	<=1	S	<=1	S	<=1	S	>=4	R	<=1/19	S	<=1	S	Neg	-
B0040	EC702	Escherichia coli	Acute suppurative appendicitis		>=32	R	<=4	S	>=32	R	4	S	<=1	S	<=1	S	<=1	S	<=1	S	<=0.25	S	<=1/19	S	<=1	S	NA	NA
B0041	EC703	Escherichia coli	Acute suppurative appendicitis		>=32	R	<=4	S	16	S	<=1	S	<=1	S	<=1	S	<=1	S	<=1	S	<=0.25	S	>=16/304	R	<=1	S	Neg	-
B0042	EC704	Escherichia coli	Acute suppurative appendicitis		>=32	R	<=4	S	>=32	R	<=1	S	<=1	S	<=1	S	2	S	<=1	S	0.5	I	>=16/304	R	<=1	S	Neg	-
B0043	EC705	Escherichia coli	Acute gangrenous appendicitis		>=32	R	<=4	S	>=32	R	<=1	S	2	S	<=1	S	<=1	S	<=1	S	>=4	R	<=1/19	S	>=64	R	Pos	+
B0044	EC706	Escherichia coli	Acute suppurative appendicitis		>=32	R	<=4	S	>=32	R	<=1	S	<=1	S	<=1	S	<=1	S	<=1	S	>=4	R	>=16/304	R	8	R	Pos	+
B0045	EC707	Escherichia coli	Acute suppurative appendicitis		>=32	R	<=4	S	>=32	R	<=1	S	<=1	S	<=1	S	8	I	>=16	R	<=0.25	S	<=1/19	S	8	R	Pos	+
B0046	EC708	Escherichia coli	Acute suppurative appendicitis		>=32	R	<=4	S	8	S	<=1	S	<=1	S	<=1	S	<=1	S	<=1	S	>=4	R	<=1/19	S	<=1	S	Neg	-
B0048	EC709	Escherichia coli	Acute suppurative appendicitis		>=32	R	<=4	S	16	S	<=1	S	<=1	S	<=1	S	<=1	S	<=1	S	<=0.25	S	>=16/304	R	<=1	S	Neg	-
B0050	EC710	Escherichia coli	Acute suppurative appendicitis		>=32	R	<=4	S	>=32	R	4	S	<=1	S	<=1	S	<=1	S	<=1	S	1	R	<=1/19	S	<=1	S	Neg	-
B0051	EC711	Escherichia coli	Acute suppurative appendicitis		>=32	R	<=4	S	>=32	R	4	S	4	S	<=1	S	<=1	S	<=1	S	<=0.25	S	<=1/19	S	>=64	R	Pos	+
B0052	EC712	Escherichia coli	Acute suppurative appendicitis		<=2	S	<=4	S	<=2	S	<=1	S	<=1	S	<=1	S	<=1	S	<=1	S	<=0.25	S	>=16/304	R	<=1	S	Neg	-
B0053	EC713	Escherichia coli	Acute suppurative appendicitis		>=32	R	<=4	S	>=32	R	<=1	S	4	S	<=1	S	>=16	R	>=16	R	>=4	R	>=16/304	R	32	R	Pos	+
B0054	EC714	Escherichia coli	Acute suppurative appendicitis		<=2	S	<=4	S	<=2	S	<=1	S	<=1	S	<=1	S	<=1	S	<=1	S	>=4	R	<=1/19	S	<=1	S	Neg	-
B0055	EC715	Escherichia coli	Acute suppurative appendicitis		>=32	R	<=4	S	16	S	<=1	S	<=1	S	<=1	S	<=1	S	<=1	S	<=0.25	S	>=16/304	R	<=1	S	Neg	-
B0056	EC716	Escherichia coli	Acute suppurative appendicitis		<=2	S	<=4	S	<=2	S	<=1	S	<=1	S	<=1	S	<=1	S	<=1	S	<=0.25	S	<=1/19	S	<=1	S	Neg	-
B0057	EC717	Escherichia coli	Acute suppurative appendicitis		>=32	R	<=4	S	>=32	R	<=1	S	4	S	<=1	S	>=16	R	>=16	R	>=4	R	>=16/304	R	16	R	Pos	+
B0058	EC718	Escherichia coli	Acute suppurative appendicitis		>=32	R	<=4	S	>=32	R	<=1	S	16	R	<=1	S	>=16	R	>=16	R	<=0.25	S	<=1/19	S	>=64	R	Pos	+
B0059	EC719	Escherichia coli	Acute suppurative appendicitis		>=32	R	<=4	S	>=32	R	<=1	S	<=1	S	<=1	S	8	I	>=16	R	1	R	<=1/19	S	<=1	S	Neg	-
B0060	EC720	Escherichia coli	Acute appendicitis		>=32	R	<=4	S	8	S	4	S	16	R	<=1	S	<=1	S	<=1	S	<=0.25	S	>=16/304	R	>=64	R	Pos	+
B0061	EC721	Escherichia coli	Acute suppurative appendicitis		>=32	R	<=4	S	8	S	<=1	S	<=1	S	<=1	S	<=1	S	<=1	S	<=0.25	S	<=1/19	S	>=64	R	Pos	+
B0062	EC722	Escherichia coli	Acute suppurative appendicitis		>=32	R	<=4	S	>=32	R	<=1	S	<=1	S	<=1	S	<=1	S	<=1	S	1	R	>=16/304	R	<=1	S	Neg	-
B0064	EC723	Escherichia coli	Acute suppurative appendicitis		>=32	R	<=4	S	>=32	R	<=1	S	4	S	<=1	S	<=1	S	<=1	S	>=4	R	<=1/19	S	>=64	R	Pos	+
B0065	EC724	Escherichia coli	Acute suppurative appendicitis		>=32	R	<=4	S	>=32	R	<=1	S	<=1	S	<=1	S	8	I	>=16	R	0.5	I	>=16/304	R	<=1	S	Neg	-
B0066	EC725	Escherichia coli	Acute gangrenous appendicitis		>=32	R	<=4	S	>=32	R	4	S	16	R	<=1	S	8	I	>=16	R	>=4	R	>=16/304	R	>=64	R	Pos	+
B0067	EC726	Escherichia coli	Acute suppurative appendicitis		8	S	<=4	S	<=2	S	<=1	S	<=1	S	<=1	S	<=1	S	<=1	S	<=0.25	S	<=1/19	S	<=1	S	Neg	-
B0068	EC727	Escherichia coli	Acute gangrenous appendicitis		>=32	R	<=4	S	>=32	R	16	R	16	R	<=1	S	<=1	S	<=1	S	0.5	I	<=1/19	S	>=64	R	Pos	+
B0069	EC728	Escherichia coli	Acute suppurative appendicitis		>=32	R	<=4	S	>=32	R	4	S	16	R	<=1	S	<=1	S	<=1	S	<=0.25	S	>=16/304	R	>=64	R	Pos	+
B0070	EC729	Escherichia coli	Acute suppurative appendicitis		>=32	R	<=4	S	16	S	<=1	S	<=1	S	<=1	S	8	I	>=16	R	<=0.25	S	>=16/304	R	<=1	S	Neg	-
B0071	EC730	Escherichia coli	Acute suppurative appendicitis		>=32	R	<=4	S	>=32	R	8	I	16	R	<=1	S	8	I	>=16	R	>=4	R	>=16/304	R	>=64	R	Pos	+
B0072	EC731	Escherichia coli	Acute suppurative appendicitis		>=32	R	<=4	S	8	S	4	S	16	R	<=1	S	<=1	S	<=1	S	>=4	R	>=16/304	R	>=64	R	Pos	+
B0073	EC732	Escherichia coli	Acute suppurative appendicitis		>=32	R	<=4	S	>=32	R	16	R	>=64	R	<=1	S	8	I	>=16	R	>=4	R	>=16/304	R	>=64	R	Pos	+
B0074	EC733	Escherichia coli	Acute appendicitis		>=32	R	<=4	S	16	S	>=64	R	>=64	R	<=1	S	<=1	S	<=1	S	1	R	>=16/304	R	>=64	R	Pos	+
B0075	EC734	Escherichia coli	Acute suppurative appendicitis		>=32	R	<=4	S	16	S	16	R	>=64	R	<=1	S	>=16	R	>=16	R	>=4	R	>=16/304	R	>=64	R	Pos	+
B0076	EC735	Escherichia coli	Acute suppurative appendicitis		>=32	R	<=4	S	>=32	R	<=1	S	<=1	S	<=1	S	<=1	S	<=1	S	0.5	I	>=16/304	R	<=1	S	Neg	-
B0077	EC736	Escherichia coli	Acute suppurative appendicitis		>=32	R	<=4	S	>=32	R	<=1	S	<=1	S	<=1	S	8	I	>=16	R	>=4	R	>=16/304	R	32	R	Pos	+
B0078	EC737	Escherichia coli	Acute appendicitis		>=32	R	<=4	S	16	I	<=1	S	<=1	S	<=1	S	<=1	S	<=1	S	<=0.25	S	>=16/304	R	<=1	S	Neg	-
B0079	EC738	Escherichia coli	Acute suppurative appendicitis		>=32	R	<=4	S	8	S	<=1	S	<=1	S	<=1	S	8	I	>=16	R	1	R	>=16/304	R	<=1	S	Neg	-
B0081	EC739	Escherichia coli	Acute suppurative appendicitis		>=32	R	<=4	S	>=32	R	<=1	S	<=1	S	<=1	S	8	I	>=16	R	>=4	R	>=16/304	R	>=64	R	Pos	+
B0082	EC740	Escherichia coli	Acute suppurative appendicitis		>=32	R	8	S	>=32	R	16	R	16	R	<=1	S	>=16	R	<=1	S	>=4	R	<=1/19	S	>=64	R	Pos	+
B0084	EC741	Escherichia coli	Acute gangrenous appendicitis		>=32	R	<=4	S	>=32	R	<=1	S	2	S	<=1	S	<=1	S	<=1	S	0.5	I	>=16/304	R	>=64	R	Pos	+
B0086	EC742	Escherichia coli	Acute suppurative appendicitis		>=32	R	<=4	S	16	S	<=1	S	<=1	S	<=1	S	<=1	S	<=1	S	<=0.25	S	<=1/19	S	<=1	S	Neg	-
B0087	EC743	Escherichia coli	Acute suppurative appendicitis		>=32	R	<=4	S	>=32	R	4	S	<=1	S	<=1	S	<=1	S	<=1	S	<=0.25	S	<=1/19	S	<=1	S	Neg	-
B0088	EC744	Escherichia coli	Acute suppurative appendicitis		>=32	R	<=4	S	16	S	<=1	S	<=1	S	<=1	S	8	I	>=16	R	>=4	R	>=16/304	R	<=1	S	Neg	-
B0089	EC745	Escherichia coli	Acute suppurative appendicitis		>=32	R	<=4	S	16	S	<=1	S	<=1	S	<=1	S	<=1	S	<=1	S	<=0.25	S	>=16/304	R	<=1	S	Neg	-
B0090	EC746	Escherichia coli	Acute suppurative appendicitis		>=32	R	<=4	S	>=32	R	<=1	S	<=1	S	<=1	S	>=16	R	>=16	R	>=4	R	>=16/304	R	<=1	S	Neg	-
B0091	EC747	Escherichia coli	Acute suppurative appendicitis		>=32	R	<=4	S	8	S	16	R	>=64	R	<=1	S	<=1	S	<=1	S	2	R	<=1/19	S	>=64	R	Pos	+
B0092	EC748	Escherichia coli	Acute suppurative appendicitis		>=32	R	<=4	S	>=32	R	16	R	16	R	<=1	S	8	I	>=16	R	<=0.25	S	>=16/304	R	>=64	R	Pos	+
B0093	EC749	Escherichia coli	Acute suppurative appendicitis		<=2	S	<=4	S	<=2	S	<=1	S	<=1	S	<=1	S	<=1	S	<=1	S	<=0.25	S	<=1/19	S	<=1	S	Neg	-
B0096	EC750	Escherichia coli	Acute suppurative appendicitis		>=32	R	<=4	S	8	S	4	S	4	S	<=1	S	<=1	S	<=1	S	>=4	R	>=16/304	R	16	R	Pos	+
B0097	EC751	Escherichia coli	Acute suppurative appendicitis		>=32	R	<=4	S	>=32	R	<=1	S	4	S	<=1	S	8	I	<=1	S	2	R	>=16/304	R	16	R	Pos	+
B0098	EC752	Escherichia coli	Acute suppurative appendicitis		>=32	R	<=4	S	16	S	16	R	16	R	<=1	S	<=1	S	<=1	S	>=4	R	<=1/19	S	>=64	R	Pos	+
B0099	EC753	Escherichia coli	Acute suppurative appendicitis		>=32	R	<=4	S	16	S	<=1	S	<=1	S	<=1	S	8	I	>=16	R	>=4	R	>=16/304	R	<=1	S	Neg	-
B0100	EC754	Escherichia coli	Acute suppurative appendicitis		4	S	<=4	S	<=2	S	<=1	S	<=1	S	<=1	S	<=1	S	<=1	S	0.5	I	>=16/304	R	<=1	S	Neg	-
B0101	EC755	Escherichia coli	Acute suppurative appendicitis		>=32	R	<=4	S	>=32	R	4	S	16	R	<=1	S	<=1	S	<=1	S	<=0.25	S	>=16/304	R	>=64	R	Pos	+
B0102	EC756	Escherichia coli	Acute suppurative appendicitis		4	S	<=4	S	<=2	S	<=1	S	<=1	S	<=1	S	<=1	S	<=1	S	1	R	>=16/304	R	<=1	S	Neg	-
B0105	EC757	Escherichia coli	Acute suppurative appendicitis		>=32	R	<=4	S	>=32	R	<=1	S	<=1	S	<=1	S	<=1	S	<=1	S	1	R	>=16/304	R	<=1	S	Neg	-
B0106	EC758	Escherichia coli	Acute suppurative appendicitis		>=32	R	<=4	S	8	S	4	S	4	S	<=1	S	<=1	S	<=1	S	<=0.25	S	<=1/19	S	16	R	Pos	+
B0107	EC759	Escherichia coli	Acute simple appendicitis		<=2	S	<=4	S	<=2	S	<=1	S	<=1	S	<=1	S	<=1	S	<=1	S	<=0.25	S	<=1/19	S	<=1	S	Neg	-
B0110	EC760	Escherichia coli	Acute suppurative appendicitis		>=32	R	<=4	S	8	S	<=1	S	<=1	S	<=1	S	<=1	S	<=1	S	>=4	R	>=16/304	R	<=1	S	Neg	-
B0111	EC761	Escherichia coli	Acute suppurative appendicitis		>=32	R	<=4	S	16	S	<=1	S	<=1	S	<=1	S	<=1	S	<=1	S	1	R	>=16/304	R	<=1	S	Neg	-
B0112	EC762	Escherichia coli	Acute suppurative appendicitis		>=32	R	<=4	S	>=32	R	4	S	16	R	<=1	S	8	I	>=16	R	1	R	<=1/19	S	32	R	Pos	+
B0113	EC763	Escherichia coli	Acute suppurative appendicitis		>=32	R	<=4	S	16	S	<=1	S	<=1	S	<=1	S	<=1	S	<=1	S	1	R	>=16/304	R	<=1	S	Neg	-
B0114	EC764	Escherichia coli	Acute simple appendicitis		>=32	R	<=4	S	>=32	R	<=1	S	4	S	<=1	S	<=1	S	<=1	S	<=0.25	S	<=1/19	S	16	R	Pos	+
B0116	EC765	Escherichia coli	Acute suppurative appendicitis		<=2	S	<=4	S	<=2	S	<=1	S	<=1	S	<=1	S	8	I	>=16	R	2	R	<=1/19	S	<=1	S	Neg	-
B0117	EC766	Escherichia coli	Acute suppurative appendicitis		>=32	R	<=4	S	8	S	8	I	16	R	<=1	S	<=1	S	<=1	S	>=4	R	<=1/19	S	>=64	R	Pos	+
B0119	EC767	Escherichia coli	Acute suppurative appendicitis		<=2	S	<=4	S	<=2	S	<=1	S	<=1	S	<=1	S	>=16	R	>=16	R	<=0.25	S	>=16/304	R	<=1	S	Neg	-
B0121	EC768	Escherichia coli	Acute simple appendicitis		16	I	<=4	S	4	S	<=1	S	<=1	S	<=1	S	<=1	S	<=1	S	<=0.25	S	>=16/304	R	<=1	S	Neg	-
B0122	EC769	Escherichia coli	Acute suppurative appendicitis		>=32	R	<=4	S	>=32	R	<=1	S	<=1	S	<=1	S	<=1	S	<=1	S	<=0.25	S	>=16/304	R	<=1	S	Neg	-
B0123	EC770	Escherichia coli	Acute suppurative appendicitis		>=32	R	<=4	S	>=32	R	4	S	<=1	S	<=1	S	<=1	S	<=1	S	<=0.25	S	<=1/19	S	<=1	S	Neg	-
B0125	EC771	Escherichia coli	Acute suppurative appendicitis		<=2	S	<=4	S	<=2	S	<=1	S	<=1	S	<=1	S	<=1	S	<=1	S	<=0.25	S	<=1/19	S	<=1	S	Neg	-
B0127	EC772	Escherichia coli	Acute appendicitis		<=2	S	<=4	S	<=2	S	<=1	S	<=1	S	<=1	S	<=1	S	<=1	S	<=0.25	S	<=1/19	S	<=1	S	Neg	-
B0128	EC773	Escherichia coli	Acute appendicitis		>=32	R	<=4	S	>=32	R	<=1	S	<=1	S	<=1	S	<=1	S	<=1	S	0.5	I	>=16/304	R	<=1	S	Neg	-
B0129	EC774	Escherichia coli	Acute suppurative appendicitis		>=32	R	<=4	S	>=32	R	<=1	S	<=1	S	<=1	S	<=1	S	<=1	S	1	R	>=16/304	R	<=1	S	Neg	-
B0130	EC775	Escherichia coli	Acute suppurative appendicitis		>=32	R	<=4	S	8	S	4	S	4	S	<=1	S	<=1	S	<=1	S	>=4	R	<=1/19	S	>=64	R	Pos	+
B0131	EC776	Escherichia coli	Acute suppurative appendicitis		<=2	S	<=4	S	<=2	S	<=1	S	<=1	S	<=1	S	<=1	S	<=1	S	<=0.25	S	<=1/19	S	<=1	S	Neg	-
B0132	EC777	Escherichia coli	Acute suppurative appendicitis		>=32	R	<=4	S	>=32	R	<=1	S	<=1	S	<=1	S	<=1	S	<=1	S	<=0.25	S	>=16/304	R	>=64	R	Pos	+
B0133	EC778	Escherichia coli	Acute appendicitis		>=32	R	<=4	S	8	S	<=1	S	<=1	S	<=1	S	<=1	S	<=1	S	<=0.25	S	<=1/19	S	<=1	S	Neg	-
B0134	EC779	Escherichia coli	Acute appendicitis		4	S	<=4	S	4	S	<=1	S	<=1	S	<=1	S	<=1	S	<=1	S	<=0.25	S	<=1/19	S	<=1	S	Neg	-
B0135	EC780	Escherichia coli	Acute suppurative appendicitis		>=32	R	<=4	S	16	S	<=1	S	<=1	S	<=1	S	8	I	>=16	R	>=4	R	<=1/19	S	<=1	S	Neg	-
B0136	EC781	Escherichia coli	Acute suppurative appendicitis		>=32	R	<=4	S	16	S	<=1	S	<=1	S	<=1	S	<=1	S	<=1	S	<=0.25	S	>=16/304	R	<=1	S	Neg	-
B0137	EC782	Escherichia coli	Acute gangrenous appendicitis		>=32	R	<=4	S	>=32	R	4	S	4	S	<=1	S	<=1	S	<=1	S	<=0.25	S	<=1/19	S	>=64	R	Pos	+
B0138	EC783	Escherichia coli	Acute suppurative appendicitis		>=32	R	<=4	S	>=32	R	4	S	16	R	<=1	S	<=1	S	<=1	S	1	R	>=16/304	R	>=64	R	Pos	+
B0139	EC784	Escherichia coli	Acute gangrenous appendicitis		>=32	R	<=4	S	>=32	R	2	S	16	R	<=1	S	8	I	<=1	S	>=4	R	>=16/304	R	>=64	R	Pos	+
B0141	EC785	Escherichia coli	Acute suppurative appendicitis		>=32	R	<=4	S	16	S	<=1	S	<=1	S	<=1	S	<=1	S	<=1	S	<=0.25	S	>=16/304	R	<=1	S	Neg	-
B0142	EC786	Escherichia coli	Acute suppurative appendicitis		>=32	R	<=4	S	>=32	R	<=1	S	<=1	S	<=1	S	<=1	S	<=1	S	<=0.25	S	<=1/19	S	<=1	S	Neg	-
B0143	EC787	Escherichia coli	Acute suppurative appendicitis		8	S	<=4	S	4	S	<=1	S	<=1	S	<=1	S	<=1	S	<=1	S	1	R	<=1/19	S	<=1	S	Neg	-
B0145	EC788	Escherichia coli	Acute appendicitis		>=32	R	<=4	S	<=2	S	<=1	S	2	S	<=1	S	<=1	S	<=1	S	0.5	I	<=1/19	S	8	R	Pos	+
B0147	EC789	Escherichia coli	Acute suppurative appendicitis		<=2	S	<=4	S	<=2	S	<=1	S	<=1	S	<=1	S	<=1	S	<=1	S	<=0.25	S	<=1/19	S	<=1	S	Neg	-
B0148	EC790	Escherichia coli	Acute simple appendicitis		>=32	R	<=4	S	4	S	16	R	32	R	<=1	S	<=1	S	<=1	S	<=0.25	S	>=16/304	R	<=1	S	Pos	+
B0149	EC791	Escherichia coli	Acute suppurative appendicitis		>=32	R	<=4	S	16	S	<=1	S	<=1	S	<=1	S	<=1	S	<=1	S	2	R	<=1/19	S	<=1	S	Neg	-
B0150	EC792	Escherichia coli	Acute suppurative appendicitis		>=32	R	<=4	S	>=32	R	<=1	S	<=1	S	<=1	S	8	I	>=16	R	<=0.25	S	<=1/19	S	<=1	S	Neg	-
B0151	EC793	Escherichia coli	Acute suppurative appendicitis		>=32	R	<=4	S	>=32	R	<=1	S	<=1	S	<=1	S	<=1	S	<=1	S	<=0.25	S	>=16/304	R	<=1	S	Neg	-
B0152	EC794	Escherichia coli	Acute suppurative appendicitis		>=32	R	<=4	S	>=32	R	<=1	S	<=1	S	<=1	S	<=1	S	<=1	S	0.5	I	>=16/304	R	<=1	S	Neg	-
B0153	EC795	Escherichia coli	Acute suppurative appendicitis		>=32	R	<=4	S	>=32	R	<=1	S	<=1	S	<=1	S	8	I	>=16	R	>=4	R	>=16/304	R	>=64	R	Pos	+
B0154	EC796	Escherichia coli	Acute suppurative appendicitis		>=32	R	<=4	S	8	S	<=1	S	<=1	S	<=1	S	<=1	S	<=1	S	<=0.25	S	>=16/304	R	<=1	S	Neg	-
B0155	EC797	Escherichia coli	Acute suppurative appendicitis		<=2	S	<=4	S	<=2	S	<=1	S	<=1	S	<=1	S	<=1	S	<=1	S	0.5	I	<=1/19	S	<=1	S	Neg	-
B0157	EC798	Escherichia coli	Acute suppurative appendicitis		>=32	R	<=4	S	8	S	<=1	S	<=1	S	<=1	S	8	I	>=16	R	<=0.25	S	<=1/19	S	<=1	S	Neg	-
B0158	EC799	Escherichia coli	Acute suppurative appendicitis		<=2	S	<=4	S	<=2	S	<=1	S	<=1	S	<=1	S	<=1	S	<=1	S	<=0.25	S	>=16/304	R	<=1	S	Neg	-
B0159	EC800	Escherichia coli	Acute gangrenous appendicitis		>=32	R	<=4	S	16	S	<=1	S	<=1	S	<=1	S	<=1	S	<=1	S	<=0.25	S	>=16/304	R	<=1	S	Neg	-
B0160	EC801	Escherichia coli	Acute suppurative appendicitis		>=32	R	<=4	S	8	S	4	S	16	R	<=1	S	<=1	S	<=1	S	<=0.25	S	<=1/19	S	>=64	R	Pos	+
B0161	EC802	Escherichia coli	Acute suppurative appendicitis		>=32	R	<=4	S	16	S	<=1	S	<=1	S	<=1	S	<=1	S	<=1	S	<=0.25	S	>=16/304	R	<=1	S	Neg	-
B0162	EC803	Escherichia coli	Acute suppurative appendicitis		>=32	R	<=4	S	>=32	R	<=1	S	<=1	S	<=1	S	8	I	>=16	R	<=0.25	S	>=16/304	R	<=1	S	Neg	-
B0163	EC804	Escherichia coli	Acute appendicitis		>=32	R	<=4	S	16	S	<=1	S	16	R	<=1	S	>=16	R	>=16	R	>=4	R	>=16/304	R	32	R	Pos	+
B0164	EC805	Escherichia coli	Acute suppurative appendicitis		>=32	R	<=4	S	>=32	R	<=1	S	<=1	S	<=1	S	8	I	>=16	R	>=4	R	>=16/304	R	<=1	S	Neg	-
B0165	EC806	Escherichia coli	Acute suppurative appendicitis		>=32	R	<=4	S	>=32	R	<=1	S	<=1	S	<=1	S	<=1	S	<=1	S	<=0.25	S	>=16/304	R	<=1	S	Neg	-
B0166	EC807	Escherichia coli	Acute suppurative appendicitis		8	S	<=4	S	4	S	<=1	S	<=1	S	<=1	S	<=1	S	<=1	S	<=0.25	S	<=1/19	S	<=1	S	Neg	-
B0167	EC808	Escherichia coli	Acute suppurative appendicitis		>=32	R	<=4	S	8	S	<=1	S	<=1	S	<=1	S	8	I	>=16	R	<=0.25	S	<=1/19	S	<=1	S	Neg	-
B0170	EC809	Escherichia coli	Acute suppurative appendicitis		>=32	R	<=4	S	8	S	<=1	S	<=1	S	<=1	S	<=1	S	<=1	S	>=4	R	>=16/304	R	<=1	S	Neg	-
B0171	EC810	Escherichia coli	Acute gangrenous appendicitis		4	S	<=4	S	<=2	S	<=1	S	<=1	S	<=1	S	<=1	S	<=1	S	<=0.25	S	<=1/19	S	<=1	S	Neg	-
B0172	EC811	Escherichia coli	Acute simple appendicitis		>=32	R	<=4	S	8	S	4	S	4	S	<=1	S	<=1	S	<=1	S	>=4	R	<=1/19	S	>=64	R	Pos	+
B0173	EC812	Escherichia coli	Acute simple appendicitis		8	S	<=4	S	<=2	S	<=1	S	<=1	S	<=1	S	8	I	>=16	R	>=4	R	>=16/304	R	<=1	S	Neg	-
B0174	EC813	Escherichia coli	Acute suppurative appendicitis		>=32	R	<=4	S	8	S	<=1	S	<=1	S	<=1	S	<=1	S	<=1	S	<=0.25	S	>=16/304	R	<=1	S	Neg	-
B0175	EC814	Escherichia coli	Acute suppurative appendicitis		>=32	R	<=4	S	>=32	R	<=1	S	4	S	<=1	S	<=1	S	<=1	S	>=4	R	<=1/19	S	32	R	Pos	+
B0177	EC815	Escherichia coli	Acute simple appendicitis		>=32	R	<=4	S	16	S	16	R	16	R	<=1	S	8	I	>=16	R	>=4	R	>=16/304	R	>=64	R	Pos	+
B0179	EC816	Escherichia coli	Acute suppurative appendicitis		<=2	S	<=4	S	<=2	S	<=1	S	<=1	S	<=1	S	<=1	S	<=1	S	<=0.25	S	<=1/19	S	<=1	S	Neg	-
B0181	EC817	Escherichia coli	Acute gangrenous appendicitis		>=32	R	<=4	S	>=32	R	<=1	S	<=1	S	<=1	S	<=1	S	<=1	S	<=0.25	S	<=1/19	S	<=1	S	Neg	-
B0182	EC818	Escherichia coli	Acute gangrenous appendicitis		>=32	R	<=4	S	>=32	R	<=1	S	4	S	<=1	S	4	S	4	S	>=4	R	>=16/304	R	32	R	Pos	+
B0183	EC819	Escherichia coli	Acute suppurative appendicitis		<=2	S	<=4	S	<=2	S	<=1	S	<=1	S	<=1	S	<=1	S	<=1	S	<=0.25	S	<=1/19	S	<=1	S	Neg	-
B0184	EC820	Escherichia coli	Acute simple appendicitis		>=32	R	<=4	S	>=32	R	4	S	16	R	<=1	S	8	I	>=16	R	0.5	I	>=16/304	R	32	R	Pos	+
B0186	EC821	Escherichia coli	Acute gangrenous appendicitis		>=32	R	<=4	S	>=32	R	4	S	32	R	<=1	S	<=1	S	<=1	S	>=4	R	>=16/304	R	>=64	R	Pos	+
B0187	EC822	Escherichia coli	Acute suppurative appendicitis		8	S	<=4	S	4	S	<=1	S	<=1	S	<=1	S	<=1	S	<=1	S	1	R	<=1/19	S	<=1	S	Neg	-
B0188	EC823	Escherichia coli	Acute suppurative appendicitis		>=32	R	<=4	S	16	S	<=1	S	<=1	S	<=1	S	<=1	S	<=1	S	<=0.25	S	<=1/19	S	<=1	S	Neg	-
B0189	EC824	Escherichia coli	Acute suppurative appendicitis		>=32	R	<=4	S	>=32	R	<=1	S	<=1	S	<=1	S	8	I	>=16	R	<=0.25	S	<=1/19	S	<=1	S	Neg	-
B0191	EC825	Escherichia coli	Acute gangrenous appendicitis		>=32	R	<=4	S	>=32	R	<=1	S	2	S	<=1	S	<=1	S	<=1	S	>=4	R	<=1/19	S	>=64	R	Pos	+
B0192	EC826	Escherichia coli	Acute suppurative appendicitis		>=32	R	<=4	S	>=32	R	4	S	16	R	<=1	S	8	I	>=16	R	1	R	>=16/304	R	>=64	R	Pos	+
B0193	EC827	Escherichia coli	Acute suppurative appendicitis		>=32	R	<=4	S	>=32	R	<=1	S	<=1	S	<=1	S	8	I	>=16	R	1	R	<=1/19	S	<=1	S	Neg	-
B0196	EC828	Escherichia coli	Acute suppurative appendicitis		4	S	<=4	S	<=2	S	<=1	S	<=1	S	<=1	S	<=1	S	<=1	S	<=0.25	S	<=1/19	S	<=1	S	Neg	-
B0197	EC829	Escherichia coli	Acute suppurative appendicitis		>=32	R	<=4	S	16	S	<=1	S	<=1	S	<=1	S	<=1	S	<=1	S	<=0.25	S	<=1/19	S	<=1	S	Neg	-
B0198	EC830	Escherichia coli	Acute suppurative appendicitis		>=32	R	<=4	S	>=32	R	2	S	16	R	<=1	S	8	I	>=16	R	>=4	R	<=20	S	>=64	R	Pos	+
B0199	EC831	Escherichia coli	Acute suppurative appendicitis		>=32	R	<=4	S	8	S	<=1	S	<=1	S	<=1	S	<=1	S	<=1	S	<=0.25	S	>=16/304	R	<=1	S	Neg	-
B0201	EC832	Escherichia coli	Acute simple appendicitis		>=32	R	<=4	S	>=32	R	<=1	S	4	S	<=1	S	8	I	>=16	R	>=4	R	<=1/19	S	>=64	R	Pos	+
B0202	EC833	Escherichia coli	Acute suppurative appendicitis		>=32	R	<=4	S	16	S	<=1	S	<=1	S	<=1	S	4	S	>=16	R	>=4	R	>=16/304	R	<=1	S	Neg	-
B0203	EC834	Escherichia coli	Acute suppurative appendicitis		>=32	R	<=4	S	8	S	4	S	16	R	<=1	S	<=1	S	<=1	S	<=0.25	S	>=16/304	R	>=64	R	Pos	+
B0204	EC835	Escherichia coli	Acute suppurative appendicitis		>=32	R	<=4	S	>=32	R	<=1	S	<=1	S	<=1	S	<=1	S	<=1	S	<=0.25	S	<=1/19	S	<=1	S	Neg	-
B0205	EC836	Escherichia coli	Acute gangrenous appendicitis		>=32	R	<=4	S	>=32	R	<=1	S	<=1	S	<=1	S	<=1	S	<=1	S	1	R	<=1/19	S	<=1	S	Neg	-
B0207	EC837	Escherichia coli	Acute suppurative appendicitis		>=32	R	<=4	S	16	S	<=1	S	<=1	S	<=1	S	<=1	S	<=1	S	<=0.25	S	<=1/19	S	<=1	S	Neg	-
B0208	EC838	Escherichia coli	Acute gangrenous appendicitis		8	S	<=4	S	8	S	<=1	S	<=1	S	<=1	S	<=1	S	<=1	S	1	R	<=1/19	S	<=1	S	Neg	-
B0209	EC839	Escherichia coli	Acute gangrenous appendicitis		<=2	S	<=4	S	<=2	S	<=1	S	<=1	S	<=1	S	<=1	S	<=1	S	1	R	<=1/19	S	<=1	S	Neg	-
B0210	EC840	Escherichia coli	Acute simple appendicitis		>=32	R	<=4	S	>=32	R	>=64	R	16	R	<=1	S	>=16	R	8	I	2	R	<=1/19	S	16	R	Pos	+
B0211	EC841	Escherichia coli	Acute gangrenous appendicitis		>=32	R	<=4	S	>=32	R	<=1	S	<=1	S	<=1	S	8	I	>=16	R	>=4	R	>=16/304	R	16	R	Pos	+
B0212	EC842	Escherichia coli	Acute gangrenous appendicitis		>=32	R	<=4	S	>=32	R	<=1	S	<=1	S	<=1	S	8	I	>=16	R	<=0.25	S	>=16/304	R	<=1	S	Neg	-
B0213	EC843	Escherichia coli	Acute suppurative appendicitis		>=32	R	<=4	S	8	S	2	S	4	S	<=1	S	<=1	S	<=1	S	>=4	R	>=16/304	R	>=64	R	Pos	+
B0215	EC844	Escherichia coli	Acute appendicitis		>=32	R	<=4	S	8	S	4	S	4	S	<=1	S	<=1	S	<=1	S	<=0.25	S	<=1/19	S	>=64	R	Pos	+
B0216	EC845	Escherichia coli	Acute suppurative appendicitis		>=32	R	<=4	S	8	S	4	S	16	R	<=1	S	<=1	S	<=1	S	0.5	I	<=1/19	S	>=64	R	Pos	+
B0217	EC846	Escherichia coli	Acute simple appendicitis		>=32	R	<=4	S	8	S	16	R	16	R	<=1	S	2	S	<=1	S	>=4	R	>=16/304	R	>=64	R	Pos	+
B0218	EC847	Escherichia coli	Acute suppurative appendicitis		<=2	S	<=4	S	<=2	S	<=1	S	<=1	S	<=1	S	<=1	S	<=1	S	<=0.25	S	<=1/19	S	<=1	S	Neg	-
B0219	EC848	Escherichia coli	Acute suppurative appendicitis		>=32	R	<=4	S	16	S	<=1	S	<=1	S	<=1	S	<=1	S	<=1	S	>=4	R	<=1/19	S	<=1	S	Neg	-
B0220	EC849	Escherichia coli	Acute suppurative appendicitis		8	S	<=4	S	4	S	<=1	S	<=1	S	<=1	S	<=1	S	<=1	S	0.5	I	<=1/19	S	<=1	S	Neg	-
B0221	EC850	Escherichia coli	Acute suppurative appendicitis		>=32	R	<=4	S	>=32	R	4	S	16	R	<=1	S	4	S	>=16	R	<=0.25	S	>=16/304	R	>=64	R	Pos	+
B0223	EC851	Escherichia coli	Acute gangrenous appendicitis		>=32	R	<=4	S	16	S	4	S	16	R	<=1	S	<=1	S	<=1	S	<=0.25	S	>=16/304	R	>=64	R	Pos	+
B0224	EC852	Escherichia coli	Acute suppurative appendicitis		>=32	R	<=4	S	16	S	<=1	S	<=1	S	<=1	S	>=16	R	>=16	R	<=0.25	S	<=1/19	S	<=1	S	Neg	-
B0228	EC853	Escherichia coli	Acute suppurative appendicitis		>=32	R	<=4	S	8	S	<=1	S	<=1	S	<=1	S	<=1	S	<=1	S	1	R	>=16/304	R	<=1	S	Neg	-
B0229	EC854	Escherichia coli	Acute suppurative appendicitis		>=32	R	<=4	S	4	S	<=1	S	2	S	<=1	S	<=1	S	<=1	S	0.5	I	<=1/19	S	8	R	Pos	+
B0230	EC855	Escherichia coli	Acute suppurative appendicitis		>=32	R	<=4	S	16	S	<=1	S	<=1	S	<=1	S	<=1	S	<=1	S	<=0.25	S	>=16/304	R	<=1	S	Neg	-
B0232	EC856	Escherichia coli	Acute suppurative appendicitis		>=32	R	<=4	S	16	S	<=1	S	<=1	S	<=1	S	8	I	>=16	R	<=0.25	S	>=16/304	R	<=1	S	Neg	-
B0233	EC857	Escherichia coli	Acute suppurative appendicitis		>=32	R	<=4	S	16	S	<=1	S	<=1	S	<=1	S	<=1	S	<=1	S	>=4	R	>=16/304	R	<=1	S	Neg	-
B0234	EC858	Escherichia coli	Acute suppurative appendicitis		>=32	R	<=4	S	8	S	16	R	>=64	R	<=1	S	<=1	S	<=1	S	0.5	I	<=1/19	S	>=64	R	Pos	+
B0235	EC859	Escherichia coli	Acute gangrenous appendicitis		>=32	R	<=4	S	8	S	<=1	S	<=1	S	<=1	S	8	I	>=16	R	>=4	R	>=16/304	R	<=1	S	Neg	-
B0236	EC860	Escherichia coli	Acute suppurative appendicitis		>=32	R	<=4	S	4	S	<=1	S	4	S	<=1	S	<=1	S	<=1	S	0.5	I	<=1/19	S	8	R	Pos	+
B0237	EC861	Escherichia coli	Acute suppurative appendicitis		>=32	R	<=4	S	>=32	R	<=1	S	<=1	S	<=1	S	<=1	S	<=1	S	<=0.25	S	<=1/19	S	<=1	S	Neg	-
B0238	EC862	Escherichia coli	Acute gangrenous appendicitis		>=32	R	<=4	S	8	S	<=1	S	<=1	S	<=1	S	<=1	S	<=1	S	<=0.25	S	>=16/304	R	<=1	S	Neg	-
B0239	EC863	Escherichia coli	Acute suppurative appendicitis		>=32	R	<=4	S	>=32	R	<=1	S	<=1	S	<=1	S	<=1	S	<=1	S	<=0.25	S	>=16/304	R	>=64	R	Pos	+
B0242	EC864	Escherichia coli	Acute suppurative appendicitis		<=2	S	<=4	S	<=2	S	<=1	S	<=1	S	<=1	S	<=1	S	<=1	S	<=0.25	S	<=1/19	S	<=1	S	Neg	-
B0243	EC865	Escherichia coli	Acute suppurative appendicitis		>=32	R	<=4	S	>=32	R	<=1	S	<=1	S	<=1	S	8	I	>=16	R	2	R	<=1/19	S	<=1	S	Pos	+
B0245	EC866	Escherichia coli	Acute suppurative appendicitis		>=32	R	<=4	S	>=32	R	<=1	S	4	S	<=1	S	8	I	>=16	R	0.5	I	<=1/19	S	>=64	R	Pos	+
B0246	EC867	Escherichia coli	Acute suppurative appendicitis		>=32	R	<=4	S	8	S	4	S	4	S	<=1	S	<=1	S	<=1	S	<=0.25	S	>=16/304	R	32	R	Pos	+
B0248	EC868	Escherichia coli	Acute gangrenous appendicitis		>=32	R	<=4	S	16	S	<=1	S	<=1	S	<=1	S	8	I	>=16	R	<=0.25	S	>=16/304	R	<=1	S	Neg	-
B0251	EC869	Escherichia coli	Acute suppurative appendicitis		>=32	R	<=4	S	>=32	R	4	S	16	R	<=1	S	8	I	>=16	R	>=4	R	>=16/304	R	>=64	R	Pos	+
B0253	EC870	Escherichia coli	Acute suppurative appendicitis		>=32	R	<=4	S	8	S	<=1	S	<=1	S	<=1	S	8	I	>=16	R	>=4	R	>=16/304	R	<=1	S	Neg	-
B0254	EC871	Escherichia coli	Acute suppurative appendicitis		>=32	R	<=4	S	>=32	R	<=1	S	<=1	S	<=1	S	8	I	>=16	R	>=4	R	>=16/304	R	<=1	S	Neg	-
B0255	EC872	Escherichia coli	Acute simple appendicitis		<=2	S	<=4	S	<=2	S	<=1	S	<=1	S	<=1	S	8	I	>=16	R	<=0.25	S	<=1/19	S	<=1	S	Neg	-
B0256	EC873	Escherichia coli	Acute simple appendicitis		>=32	R	<=4	S	16	S	<=1	S	<=1	S	<=1	S	<=1	S	<=1	S	<=0.25	S	>=16/304	R	<=1	S	Neg	-
B0257	EC874	Escherichia coli	Acute suppurative appendicitis		>=32	R	<=4	S	8	S	<=1	S	<=1	S	<=1	S	<=1	S	<=1	S	<=0.25	S	<=1/19	S	<=1	S	Neg	-
B0258	EC875	Escherichia coli	Acute appendicitis		>=32	R	<=4	S	16	S	<=1	S	<=1	S	<=1	S	<=1	S	<=1	S	<=0.25	S	>=16/304	R	<=1	S	Neg	-
B0259	EC876	Escherichia coli	Acute suppurative appendicitis		>=32	R	<=4	S	>=32	R	<=1	S	<=1	S	<=1	S	<=1	S	<=1	S	<=0.25	S	<=1/19	S	<=1	S	Neg	-
B0260	EC877	Escherichia coli	Acute suppurative appendicitis		<=2	S	<=4	S	<=2	S	<=1	S	<=1	S	<=1	S	<=1	S	<=1	S	<=0.25	S	<=1/19	S	<=1	S	Neg	-
B0261	EC878	Escherichia coli	Acute suppurative appendicitis		<=2	S	<=4	S	<=2	S	<=1	S	<=1	S	<=1	S	<=1	S	<=1	S	<=0.25	S	<=1/19	S	<=1	S	Neg	-
B0263	EC879	Escherichia coli	Acute suppurative appendicitis		<=2	S	<=4	S	<=2	S	<=1	S	<=1	S	<=1	S	<=1	S	<=1	S	<=0.25	S	<=1/19	S	<=1	S	Neg	-
B0264	EC880	Escherichia coli	Acute simple appendicitis		>=32	R	<=4	S	8	S	4	S	4	S	<=1	S	<=1	S	<=1	S	<=0.25	S	>=16/304	R	>=64	R	Pos	+
B0266	EC881	Escherichia coli	Acute suppurative appendicitis		>=32	R	<=4	S	8	S	<=1	S	<=1	S	<=1	S	<=1	S	<=1	S	<=0.25	S	<=1/19	S	<=1	S	Neg	-
B0267	EC882	Escherichia coli	Acute suppurative appendicitis		>=32	R	<=4	S	>=32	R	<=1	S	<=1	S	<=1	S	8	I	>=16	R	1	R	<=1/19	S	8	R	Pos	+
B0268	EC883	Escherichia coli	Acute appendicitis		>=32	R	<=4	S	>=32	R	<=1	S	2	S	<=1	S	8	I	>=16	R	1	R	>=16/304	R	16	R	Pos	+
B0269	EC884	Escherichia coli	Acute appendicitis		>=32	R	<=4	S	>=32	R	<=1	S	16	R	<=1	S	>=16	R	>=16	R	>=4	R	>=16/304	R	>=64	R	Pos	+
B0270	EC885	Escherichia coli	Acute suppurative appendicitis		>=32	R	<=4	S	16	S	<=1	S	<=1	S	<=1	S	>=16	R	>=16	R	1	R	<=1/19	S	<=1	S	Neg	-
B0271	EC886	Escherichia coli	Acute suppurative appendicitis		>=32	R	<=4	S	>=32	R	<=1	S	32	R	<=1	S	<=1	S	<=1	S	<=0.25	S	<=1/19	S	>=64	R	Pos	+
B0273	EC887	Escherichia coli	Acute suppurative appendicitis		<=2	S	<=4	S	<=2	S	<=1	S	<=1	S	<=1	S	<=1	S	<=1	S	>=4	R	<=1/19	S	<=1	S	Neg	-
B0274	EC888	Escherichia coli	Acute suppurative appendicitis		>=32	R	8	S	>=32	R	>=64	R	>=64	R	<=1	S	8	I	>=16	R	2	R	>=16/304	R	>=64	R	Pos	+
B0275	EC889	Escherichia coli	Acute suppurative appendicitis		>=32	R	<=4	S	16	S	<=1	S	<=1	S	<=1	S	4	S	>=16	R	<=0.25	S	<=1/19	S	<=1	S	Neg	-
B0276	EC890	Escherichia coli	Acute suppurative appendicitis		16	I	<=4	S	4	S	<=1	S	<=1	S	<=1	S	<=1	S	<=1	S	<=0.25	S	>=16/304	R	<=1	S	Neg	-
B0277	EC891	Escherichia coli	Acute suppurative appendicitis		4	S	<=4	S	<=2	S	<=1	S	<=1	S	<=1	S	<=1	S	<=1	S	1	R	<=1/19	S	<=1	S	Neg	-
B0278	EC892	Escherichia coli	Acute suppurative appendicitis		>=32	R	<=4	S	>=32	R	<=1	S	<=1	S	<=1	S	<=1	S	<=1	S	2	R	>=16/304	R	<=1	S	Neg	-
B0280	EC893	Escherichia coli	Acute simple appendicitis		>=32	R	<=4	S	>=32	R	<=1	S	4	S	<=1	S	>=16	R	>=16	R	>=4	R	<=1/19	S	>=64	R	Pos	+
B0281	EC894	Escherichia coli	Acute suppurative appendicitis		>=32	R	<=4	S	8	S	4	S	4	S	<=1	S	<=1	S	<=1	S	>=4	R	>=16/304	R	>=64	R	Pos	+
B0282	EC895	Escherichia coli	Acute suppurative appendicitis		>=32	R	<=4	S	>=32	R	<=1	S	4	S	<=1	S	>=16	R	>=16	R	>=4	R	>=16/304	R	16	R	Pos	+
B0284	EC896	Escherichia coli	Acute suppurative appendicitis		<=2	S	<=4	S	<=2	S	<=1	S	<=1	S	<=1	S	<=1	S	<=1	S	<=0.25	S	<=1/19	S	<=1	S	Neg	-
B0286	EC897	Escherichia coli	Acute suppurative appendicitis		>=32	R	<=4	S	>=32	R	<=1	S	4	S	<=1	S	>=16	R	>=16	R	<=0.25	S	>=16/304	R	>=64	R	Pos	+
B0287	EC898	Escherichia coli	Acute simple appendicitis		<=2	S	<=4	S	<=2	S	<=1	S	<=1	S	<=1	S	<=1	S	<=1	S	<=0.25	S	<=1/19	S	<=1	S	Neg	-
B0288	EC899	Escherichia coli	Acute simple appendicitis		>=32	R	<=4	S	16	S	16	R	>=64	R	<=1	S	<=1	S	<=1	S	<=0.25	S	<=1/19	S	>=64	R	Pos	+
B0289	EC900	Escherichia coli	Acute suppurative appendicitis		>=32	R	<=4	S	>=32	R	4	S	32	R	<=1	S	>=16	R	>=16	R	>=4	R	>=16/304	R	>=64	R	Pos	+
B0290	EC901	Escherichia coli	Acute suppurative appendicitis		>=32	R	<=4	S	16	S	<=1	S	<=1	S	<=1	S	<=1	S	<=1	S	<=0.25	S	>=16/304	R	<=1	S	Neg	-
B0291	EC902	Escherichia coli	Acute suppurative appendicitis		>=32	R	<=4	S	>=32	R	<=1	S	4	S	<=1	S	8	I	>=16	R	0.5	I	<=1/19	S	>=64	R	Pos	+
B0292	EC903	Escherichia coli	Acute suppurative appendicitis		>=32	R	<=4	S	>=32	R	4	S	<=1	S	<=1	S	<=1	S	<=1	S	1	R	<=1/19	S	8	R	Pos	+
B0295	EC904	Escherichia coli	Acute suppurative appendicitis		>=32	R	<=4	S	16	S	<=1	S	<=1	S	<=1	S	<=1	S	<=1	S	<=0.25	S	<=1/19	S	<=1	S	Neg	-
B0296	EC905	Escherichia coli	Acute suppurative appendicitis		>=32	R	<=4	S	>=32	R	<=1	S	<=1	S	<=1	S	8	I	>=16	R	>=4	R	<=1/19	S	<=1	S	Neg	-
B0297	EC906	Escherichia coli	Acute appendicitis		>=32	R	<=4	S	4	S	4	S	4	S	<=1	S	<=1	S	<=1	S	>=4	R	>=16/304	R	>=64	R	Pos	+
B0298	EC907	Escherichia coli	Acute suppurative appendicitis		>=32	R	<=4	S	16	S	<=1	S	<=1	S	<=1	S	>=16	R	>=16	R	<=0.25	S	<=1/19	S	>=64	R	Pos	+
B0300	EC908	Escherichia coli	Acute suppurative appendicitis		>=32	R	<=4	S	8	S	<=1	S	<=1	S	<=1	S	>=16	R	>=16	R	1	R	<=1/19	S	<=1	S	Neg	-
B0301	EC909	Escherichia coli	Acute simple appendicitis		>=32	R	<=4	S	>=32	R	16	R	>=64	R	<=1	S	>=16	R	>=16	R	>=4	R	<=1/19	S	>=64	R	Pos	+
B0303	EC910	Escherichia coli	Acute simple appendicitis		NA	NA	<=4	S	>=32	R	<=1	S	<=1	S	<=1	S	<=1	S	<=1	S	NA	NA	>=16/304	R	<=1	S	Neg	-
B0304	EC911	Escherichia coli	Acute suppurative appendicitis		>=32	R	<=4	S	16	S	<=1	S	<=1	S	<=1	S	8	I	>=16	R	<=0.25	S	>=16/304	R	>=64	R	Pos	+
B0305	EC912	Escherichia coli	Acute suppurative appendicitis		>=32	R	<=4	S	8	S	<=1	S	<=1	S	<=1	S	8	I	>=16	R	<=0.25	S	>=16/304	R	<=1	S	Neg	-
B0306	EC913	Escherichia coli	Acute suppurative appendicitis		<=2	S	<=4	S	<=2	S	<=1	S	<=1	S	<=1	S	<=1	S	<=1	S	<=0.25	S	<=1/19	S	<=1	S	Neg	-
B0307	EC914	Escherichia coli	Acute suppurative appendicitis		>=32	R	<=4	S	>=32	R	<=1	S	<=1	S	<=1	S	<=1	S	<=1	S	<=0.25	S	<=1/19	S	<=1	S	Neg	-
B0308	EC915	Escherichia coli	Acute gangrenous appendicitis		<=2	S	<=4	S	<=2	S	<=1	S	8	I	<=1	S	<=1	S	<=1	S	<=0.25	S	<=1/19	S	<=1	S	Neg	-
B0309	EC916	Escherichia coli	Acute suppurative appendicitis		>=32	R	<=4	S	>=32	R	<=1	S	<=1	S	<=1	S	<=1	S	<=1	S	<=0.25	S	<=1/19	S	<=1	S	Neg	-
B0310	EC917	Escherichia coli	Acute simple appendicitis		<=2	S	<=4	S	<=2	S	<=1	S	<=1	S	<=1	S	<=1	S	<=1	S	<=0.25	S	>=320	R	<=1	S	Neg	-
B0311	EC918	Escherichia coli	Acute gangrenous appendicitis		>=32	R	<=4	S	>=32	R	4	S	16	R	<=1	S	8	I	>=16	R	0.5	I	>=16/304	R	>=64	R	Pos	+
B0312	EC919	Escherichia coli	Acute gangrenous appendicitis		>=32	R	<=4	S	4	S	<=1	S	<=1	S	<=1	S	8	I	>=16	R	0.5	I	>=16/304	R	<=1	S	Neg	-
B0314	EC920	Escherichia coli	Acute suppurative appendicitis		>=32	R	<=4	S	>=32	R	4	S	16	R	<=1	S	8	I	>=16	R	<=0.25	S	>=16/304	R	>=64	R	Pos	+
B0316	EC921	Escherichia coli	Acute gangrenous appendicitis		>=32	R	<=4	S	>=32	R	16	R	16	R	<=1	S	<=1	S	<=1	S	>=4	R	<=1/19	S	>=64	R	Pos	+
B0317	EC922	Escherichia coli	Acute gangrenous appendicitis		<=2	S	<=4	S	<=2	S	<=1	S	<=1	S	<=1	S	<=1	S	<=1	S	<=0.25	S	<=1/19	S	<=1	S	Neg	-
B0318	EC923	Escherichia coli	Acute gangrenous appendicitis		<=2	S	<=4	S	<=2	S	<=1	S	<=1	S	<=1	S	<=1	S	<=1	S	<=0.25	S	<=1/19	S	<=1	S	Neg	-
B0320	EC924	Escherichia coli	Acute gangrenous appendicitis		>=32	R	<=4	S	8	S	<=1	S	<=1	S	<=1	S	8	I	>=16	R	>=4	R	>=16/304	R	<=1	S	Neg	-
B0322	EC925	Escherichia coli	Acute gangrenous appendicitis		>=32	R	<=4	S	16	S	<=1	S	<=1	S	<=1	S	<=1	S	<=1	S	<=0.25	S	<=1/19	S	<=1	S	Neg	-
B0323	EC926	Escherichia coli	Acute suppurative appendicitis		4	S	<=4	S	<=2	S	<=1	S	<=1	S	<=1	S	<=1	S	<=1	S	<=0.25	S	<=1/19	S	<=1	S	Neg	-
B0324	EC927	Escherichia coli	Acute suppurative appendicitis		>=32	R	<=4	S	>=32	R	<=1	S	<=1	S	<=1	S	<=1	S	<=1	S	<=0.25	S	<=1/19	S	<=1	S	Neg	-
B0326	EC928	Escherichia coli	Acute suppurative appendicitis		>=32	R	<=4	S	16	I	<=1	S	<=1	S	<=1	S	<=1	S	<=1	S	<=0.25	S	>=320	R	<=1	S	Neg	-
B0327	EC929	Escherichia coli	Acute gangrenous appendicitis		>=32	R	<=4	S	16	I	<=1	S	<=1	S	<=1	S	<=1	S	<=1	S	<=0.25	S	<=20	S	<=1	S	Neg	-
B0328	EC930	Escherichia coli	Acute suppurative appendicitis		>=32	R	<=4	S	>=32	R	<=1	S	<=1	S	<=1	S	<=1	S	<=1	S	1	R	>=320	R	<=1	S	Neg	-
B0329	EC931	Escherichia coli	Acute suppurative appendicitis		>=32	R	<=4	S	>=32	R	<=1	S	4	S	<=1	S	8	I	>=16	R	0.5	I	>=320	R	>=64	R	Pos	+
B0330	EC932	Escherichia coli	Acute suppurative appendicitis		>=32	R	<=4	S	8	S	4	S	4	S	<=1	S	<=1	S	<=1	S	>=4	R	>=320	R	>=64	R	Pos	+
B0331	EC933	Escherichia coli	Acute suppurative appendicitis		>=32	R	<=4	S	>=32	R	16	R	>=64	R	<=1	S	<=1	S	<=1	S	1	R	>=320	R	>=64	R	Pos	+
B0334	EC934	Escherichia coli	Acute suppurative appendicitis		>=32	R	<=4	S	8	S	<=1	S	<=1	S	<=1	S	<=1	S	<=1	S	<=0.25	S	<=20	S	<=1	S	Neg	-
B0335	EC935	Escherichia coli	Acute suppurative appendicitis		>=32	R	<=4	S	>=32	R	16	R	>=64	R	<=1	S	8	I	>=16	R	1	R	<=20	S	>=64	R	Pos	+
B0336	EC936	Escherichia coli	Acute suppurative appendicitis		>=32	R	<=4	S	>=32	R	4	S	32	R	<=1	S	<=1	S	<=1	S	<=0.25	S	>=320	R	>=64	R	Pos	+
B0337	EC937	Escherichia coli	Acute suppurative appendicitis		8	S	<=4	S	4	S	<=1	S	<=1	S	<=1	S	<=1	S	<=1	S	<=0.25	S	<=20	S	<=1	S	Neg	-
B0338	EC938	Escherichia coli	Acute suppurative appendicitis		>=32	R	<=4	S	>=32	R	4	S	<=1	S	<=1	S	8	I	>=16	R	<=0.25	S	<=20	S	8	R	Neg	-
B0339	EC939	Escherichia coli	Acute appendicitis		>=32	R	<=4	S	>=32	R	<=1	S	<=1	S	<=1	S	<=1	S	<=1	S	0.5	I	<=20	S	<=1	S	Neg	-
B0342	EC940	Escherichia coli	Acute simple appendicitis		>=32	R	<=4	S	8	S	4	S	16	R	<=1	S	4	S	>=16	R	>=4	R	>=320	R	>=64	R	Pos	+
B0343	EC941	Escherichia coli	Acute simple appendicitis		>=32	R	<=4	S	8	S	4	S	4	S	<=1	S	<=1	S	<=1	S	>=4	R	>=320	R	>=64	R	Pos	+
B0344	EC942	Escherichia coli	Acute suppurative appendicitis		>=32	R	<=4	S	16	I	<=1	S	<=1	S	<=1	S	<=1	S	<=1	S	1	R	>=320	R	<=1	S	Neg	-
B0345	EC943	Escherichia coli	Acute suppurative appendicitis		>=32	R	<=4	S	>=32	R	<=1	S	<=1	S	<=1	S	8	I	>=16	R	<=0.25	S	>=320	R	<=1	S	Neg	-
B0346	EC944	Escherichia coli	Acute suppurative appendicitis		4	S	<=4	S	<=2	S	<=1	S	<=1	S	<=1	S	<=1	S	<=1	S	<=0.25	S	>=320	R	<=1	S	Neg	-
B0347	EC945	Escherichia coli	Acute gangrenous appendicitis		<=2	S	<=4	S	<=2	S	<=1	S	<=1	S	<=1	S	8	I	>=16	R	0.5	I	>=320	R	<=1	S	Neg	-
B0348	EC946	Escherichia coli	Acute suppurative appendicitis		<=2	S	<=4	S	<=2	S	<=1	S	<=1	S	<=1	S	<=1	S	<=1	S	<=0.25	S	<=20	S	<=1	S	Neg	-
B0350	EC947	Escherichia coli	Acute simple appendicitis		>=32	R	<=4	S	>=32	R	<=1	S	<=1	S	<=1	S	<=1	S	<=1	S	1	R	<=20	S	<=1	S	Neg	-
B0351	EC948	Escherichia coli	Acute suppurative appendicitis		>=32	R	<=4	S	>=32	R	<=1	S	16	R	<=1	S	8	I	<=1	S	>=4	R	>=320	R	>=64	R	Pos	+
B0352	EC949	Escherichia coli	Acute suppurative appendicitis		<=2	S	<=4	S	<=2	S	<=1	S	<=1	S	<=1	S	<=1	S	<=1	S	<=0.25	S	>=320	R	<=1	S	Neg	-
B0353	EC950	Escherichia coli	Acute simple appendicitis		>=32	R	<=4	S	>=32	R	<=1	S	<=1	S	<=1	S	8	I	>=16	R	0.5	S	>=320	R	<=1	S	Neg	-
B0354	EC951	Escherichia coli	Acute suppurative appendicitis		>=32	R	<=4	S	8	S	<=1	S	<=1	S	<=1	S	8	I	>=16	R	>=4	R	>=320	R	<=1	S	Neg	-
[truncated: 98 more rows]

## Sheet: Raw Data - P. aeruginosa AST
Case ID	Isolate ID	Culture result (organism)	Pathology diagnosis	Antimicrobial susceptibility testing (AST) result	Piperacillin/Tazobactam MIC	Piperacillin/Tazobactam MIC interpretation	Ceftazidime MIC	Ceftazidime MIC interpretation	Imipenem MIC	Imipenem MIC interpretation	Tobramycin MIC	Tobramycin MIC interpretation	Gentamicin MIC	Gentamicin MIC interpretation	Ciprofloxacin MIC	Ciprofloxacin MIC interpretation
[truncated: 250 more rows]

[truncated: 1 more sheets: Raw Data - C. testosteroni AST]
